# Supplementary material for: DNA methylation at enhancers identifies distinct breast cancer lineages
Source: Nat Commun. 2017 Nov 9;8:1379. doi: 10.1038/s41467-017-00510-x (PMC5680222; doi:10.1038/s41467-017-00510-x)
Supplement: Supplementary file 2 — Supplementary Data 1 [file 41467_2017_510_MOESM2_ESM.xlsx]

## Sheet: Supplementary_Data_1
File accession	Experiment	emQTL	Cluster1	Cluster2	emQTL	Cluster1	Cluster2
		enrich	enrich	enrich	log_p_v	log_p_v	log_p_v
GSE40129	ESR1	2.76941	2.72852	4.50391	-815.791	-93.2664	-310.989
GSE40129	FOXA1	2.62697	2.58898	5.06122	-771.979	-88.5182	-429.84
GSE40129	FOXA1	2.4893	2.28838	5.02352	-731.944	-68.9084	-467.459
GSE23852	FOXA1	2.57628	2.25836	5.21642	-669.828	-55.4388	-418.161
GSE41561	ESR1	2.24158	2.45616	3.76958	-656.743	-103.049	-314.296
GSE40129	ESR1	2.27003	2.42533	3.37111	-632.221	-92.2816	-226.048
GSE25021	ESR1	2.31134	2.39375	3.4685	-592.254	-79.1349	-214.442
GSE23852	FOXA1	2.51161	2.26002	5.0268	-569.063	-50.9775	-355.255
GSE29073	GATA3	3.35026	3.03162	7.25355	-466.843	-44.8559	-272.383
ENCFF002CZK	GATA3	4.05425	3.46392	9.31892	-462.828	-39.9705	-267.614
GSE25710	FOXA1	2.43738	2.26421	4.416	-373.509	-37.4648	-196.636
GSE40129	GATA3	5.81675	3.72925	16.3427	-344.231	-18.4839	-229.616
ENCFF002CZN	ZNF217	3.26732	4.18581	5.28643	-303.35	-63.7403	-106.256
ENCFF507INR	FOXA1	2.51278	2.19707	5.08638	-277.657	-24.1616	-178.281
ENCFF002CZJ	GATA3	6.59746	6.33857	21.8638	-239.082	-27.7901	-192.817
GSE41561	GREB1	3.63125	4.55417	5.62468	-216.975	-43.3422	-67.7222
GSE26831	FOXA1	3.56924	4.3853	6.69729	-195.918	-38.046	-86.9098
GSE23893	ESR1	3.57031	3.43759	6.40315	-191.634	-22.982	-78.5964
GSE19013	ESR1	3.51086	3.59385	6.50564	-176.444	-24.2083	-77.4583
GSE29073	GATA3	3.44531	2.8685	8.66938	-176.171	-15.6445	-131.429
ENCFF277MLU	FOS	1.71203	1.99598	2.04704	-167.971	-37.9946	-43.4794
GSE41820	AHR	3.22423	3.20349	7.18573	-143.832	-19.0674	-91.7203
ENCFF920DAA	DPF2	1.90255	3.23946	2.09337	-124.533	-71.6331	-24.0792
ENCFF415IJR	eGFP-FOSL2	2.02077	2.88793	1.85968	-114.39	-40.9987	-12.8267
GSE25021	ESR1	1.4884	1.83005	2.46915	-89.8323	-29.1648	-78.3031
GSE41820	ARNT	3.27217	4.54057	5.3176	-83.6588	-22.5393	-31.3383
GSE21234	TFAP2C	1.21265	1.6278	1.25676	-81.2485	-55.9464	-15.6316
GSE14664	ESR1	4.21063	1.74092	10.1942	-78.5887	-2.6503	-50.0684
ENCFF471WOA	EZH2phosphoT487	3.13079	2.0297	7.98738	-42.0254	-3.48461	-35.3012
GSE41561	TLE3	8.45564	2.85511	18.8758	-40.6616	-3.03338	-19.4155
ENCFF002CZM	TCF7L2	1.37615	1.98469	2.36539	-28.224	-20.0027	-35.267
ENCFF447FPV	ZBTB33	1.39073	0.930237	1.1489	-20.28	-0.540847	-1.77701
GSE36351	TFAP2C	1.04939	1.40031	1.15096	-20.2357	-32.8569	-9.79469
ENCFF313TUJ	GATA3	1.1038	1.25632	2.12391	-17.9433	-9.64061	-99.2602
GSE26083	ESR1	5.87197	12.9778	24.514	-15.8671	-9.38933	-19.2352
ENCFF451PUN	CUX1	1.00723	1.11305	1.7251	-0.996405	-1.59459	-11.2313
ENCFF144KBH	eGFP-CEBPG	0.982434	1.79775	1.03953	-0.609108	-10.0547	-1.04036
ENCFF278ODX	SIX4	0.97468	1.39387	1.64557	-0.60336	-2.35023	-3.75891
GSE35109	ESR1	0.419426	3.39894	0	-0.361065	-3.34958	-1.3149
ENCFF580EYI	EZH2	0.587197	0	0	-0.276943	-0.757586	-0.716894
ENCFF129AXO	YBX1	0.744334	0	0.632991	-0.257707	-0.253344	-0.757054
ENCFF884RAO	ARID3A	0.56221	1.51868	0	-0.23926	-1.95872	-0.686614
ENCFF913JEG	JUN	0.837763	1.26135	0.525573	-0.00853527	-2.65754	-0.0043881
ENCFF997RPK	MTA2	0.387163	0	0.987744	-0.00465977	-0.158781	-1.10938
ENCFF375OON	ZKSCAN1	0.691509	0.664863	0.448526	-0.0013699	-0.195241	-0.0349624
ENCFF231VAA	GATAD2B	0.69651	1.01912	0.518281	-0.000579275	-0.928959	-0.0425109
GSE41561	ESR1	0.861342	1.07444	1.09524	-0.00017876	-5.22948	-6.56434
ENCFF532BCA	ZNF592	0.389302	0.262902	0.2483	-7.17e-05	-0.112555	-0.0931912
ENCFF127HZH	ESRRA	0.77799	1.14835	0.744313	-1.03e-05	-2.09101	-0.0489511
ENCFF598PTC	RCOR1	0.729223	1.20001	0.791213	-6.05e-08	-2.67275	-0.0999435
ENCFF846JKX	FLAG-RAD21	0.780901	1.18795	0.776206	-1.9e-11	-5.56509	-0.00956131
ENCFF480ICL	NONO	0.331375	0.214832	0.10145	-5.74e-12	-0.00482748	-0.00055929
GSE41561	KLF4	0.600002	1.24522	0.420022	-3.93e-13	-2.8028	-8.55e-05
ENCFF445ANP	HDGF	0.380616	0.804635	0.50663	-1.82e-15	-0.326911	-0.0252403
ENCFF327WUS	HSF1	0.305115	0.363616	0.206052	-1.92e-18	-0.00658834	-0.000300217
ENCFF051JAE	ZNF207	0.351424	0.258897	0.391228	-1.36e-21	-0.000122824	-0.00160689
ENCFF162RSN	ZNF592	0.57135	0.812919	0.400575	-1.27e-23	-0.109696	-1.59e-07
GSE23852	TFAP2C	0.736557	1.01365	0.863955	-1.2e-25	-2.93744	-0.136047
ENCFF686LJE	MLLT1	0.370318	0.645781	0.287019	-6.54e-27	-0.0387922	-1.02e-05
ENCFF518OUJ	NBN	0.204581	0.473681	0.111843	-1.05e-30	-0.0137357	-3.03e-06
ENCFF671BJT	FOXK2	0.0888197	0.0799752	0.0755333	-3.38e-33	-4.94e-05	-2.49e-05
GSE23852	TFAP2C	0.697642	0.95698	0.705682	-4.42e-36	-1.22552	-1.23e-05
ENCFF002DBJ	CTCF	0.574223	0.67591	0.499238	-2.47e-43	-0.00037927	-2.65e-09
ENCFF952LLT	eGFP-KLF4	0.519179	0.924934	0.479394	-3.99e-45	-0.411499	-3.52e-08
ENCFF586KIH	CTCF	0.536882	0.598111	0.54667	-1.14e-47	-1.71e-05	-4.22e-07
ENCFF845KHU	MTA3	0.22227	0.294747	0.185584	-5.33e-51	-5.21e-06	-1.86e-08
ENCFF002DDK	CTCF	0.541693	0.553967	0.5232	-1.37e-52	-2.8e-07	-1.17e-08
ENCFF383XDU	SREBF1	0.348568	0.525983	0.367978	-2.11e-54	-0.000182659	-1.05e-07
GSE25021	RAD21	0.599615	0.810688	0.540191	-3.67e-59	-0.0211691	-7.2e-12
ENCFF414FWV	CTCF	0.529685	0.509142	0.517854	-3.04e-59	-3.32e-09	-2.53e-09
ENCFF306YBG	RFX1	0.440648	0.614477	0.416099	-5.16e-62	-0.000149329	-5.02e-10
ENCFF021QMH	eGFP-E2F4	0.0405763	0	0	-1.82e-65	-5.64e-10	-1.6e-10
ENCFF002DBM	CTCF	0.513636	0.576894	0.406916	-4.76e-68	-2.8e-07	-3.51e-15
ENCFF077QTE	CTBP1	0.54474	0.752266	0.704978	-1.23e-70	-0.0024059	-0.000139393
GSE25021	RAD21	0.592596	0.872393	0.497474	-4.15e-71	-0.166782	-1.35e-16
ENCFF002DBL	CTCF	0.501193	0.566408	0.450141	-9.12e-76	-6.3e-08	-1.74e-13
GSE41561	NR2F2	0.636475	0.867606	0.624491	-8.92e-79	-0.650656	-1.58e-12
ENCFF193MKL	SP1	0.0579911	0.0361498	0.0341421	-1.96e-79	-2.84e-11	-5.87e-12
ENCFF955YVT	ZNF687	0.535227	0.847143	0.489199	-1.73e-86	-0.0746076	-3.26e-15
ENCFF002DBF	MYC	0.358047	0.466522	0.386878	-3.17e-87	-4.08e-08	-2.97e-11
ENCFF632WEY	MBD2	0.370919	0.517328	0.471747	-2.79e-104	-4.52e-08	-4.16e-10
ENCFF522REP	MTA1	0.332615	0.45267	0.359513	-2.34e-105	-3.13e-09	-1.93e-13
ENCFF544CYG	TARDBP	0.384299	0.714888	0.287147	-8.28e-107	-0.00160006	-7.74e-21
ENCFF653BOL	RFX1	0.45889	0.643214	0.515601	-6.84e-114	-2e-06	-1.86e-12
GSE25710	CTCF	0.438607	0.455956	0.430632	-2.96e-129	-9.46e-16	-2.23e-18
ENCFF074XNL	ZHX2	0.301174	0.453653	0.29992	-6.38e-133	-3.68e-10	-2.7e-18
ENCFF783USN	ZBTB11	0.0591224	0.104156	0.0786966	-1.13e-135	-4.09e-15	-3.08e-17
GSE25710	CTCF	0.436302	0.466616	0.395267	-2.9e-139	-5.65e-16	-1.89e-22
ENCFF922GXT	PKNOX1	0.438026	0.721324	0.439234	-7.62e-140	-0.000219761	-4.71e-19
GSE25710	CTCF	0.457827	0.502854	0.419052	-3.35e-141	-4.66e-15	-1.03e-22
GSE25021	CTCF	0.461217	0.501827	0.417081	-4.56e-145	-1.04e-15	-7.3e-24
GSE41561	E2F4	0.0799109	0.0899418	0.0849464	-1.27e-145	-4.64e-18	-2.35e-19
GSE25021	STAG1	0.428713	0.563485	0.384163	-9.64e-179	-2.85e-12	-6.62e-29
GSE25021	STAG1	0.43767	0.570785	0.370815	-5.88e-190	-8.87e-13	-1.04e-33
ENCFF949BXY	CHD1	0.158385	0.237688	0.125713	-1.11e-207	-2.24e-20	-9.65e-31
ENCFF127RVQ	CREB1	0.37889	0.546591	0.394971	-1.08e-224	-1.65e-13	-4.73e-28
ENCFF130ICS	eGFP-ELF1	0.0798431	0.15892	0.010721	-2.55e-228	-3.05e-22	-6.8e-39
ENCFF154ZSN	MNT	0.372332	0.547271	0.373145	-1.96e-279	-1.39e-15	-9.55e-37
ENCFF466BJB	GTF2F1	0.142761	0.210966	0.051419	-6.36e-302	-4.85e-30	-3.64e-54
ENCFF397XTF	ZBTB40	0.144339	0.207202	0.145192	-1.58e-305	-6.46e-31	-4.97e-40
ENCFF227KGV	NRF1	0.0735748	0.093694	0.0321783	0	-8.42e-36	-5.58e-47
ENCFF418JWT	HCFC1	0.0801954	0.109721	0.0717419	0	-2.34e-65	-5.12e-79
ENCFF732WQJ	ELK1	0.0909823	0.175548	0.106111	0	-9e-33	-1.65e-43
ENCFF002DBQ	POLR2A	0.166009	0.329768	0.102638	0	-1.41e-33	-3.89e-79
ENCFF002DBP	POLR2A	0.185465	0.382301	0.0849571	0	-2.02e-27	-3.09e-84
ENCFF834WTP	MAZ	0.21742	0.40568	0.0863963	0	-8.2e-24	-2.6e-79
ENCFF412GRP	SIN3A	0.235818	0.446698	0.137301	0	-2.64e-27	-2.26e-96
ENCFF141RTF	eGFP-KLF9	0.237574	0.52672	0.120078	0	-5.8e-15	-1.16e-76
ENCFF002CZL	HA-E2F1	0.246022	0.423125	0.223519	0	-1.12e-32	-3.49e-77
GSE23730	ERG	0.311004	0.37101	0.16765	0	-6.58e-55	-1.08e-133
ENCFF635VVL	eGFP-GABPA	0.0332331	0.0577101	0.0181683	0	-4.49e-36	-3.38e-44
