# Supplementary material for: DNA methylation at enhancers identifies distinct breast cancer lineages
Source: Nat Commun. 2017 Nov 9;8:1379. doi: 10.1038/s41467-017-00510-x (PMC5680222; doi:10.1038/s41467-017-00510-x)
Supplement: Supplementary file 3 — Supplementary Data 2 [file 41467_2017_510_MOESM3_ESM.xlsx]

## Sheet: Supplementary_Data_2
chr	start	end	Probe	Cluster2	GATA3	ESR1	FOXA1	ChromHMM
chr8	144120399	144120400	cg00002224	A	1	1	NA	Promoter
chr3	149510115	149510116	cg00003529	A	NA	NA	1	Heterochro
chr10	86087961	86087962	cg00008671	B	NA	NA	NA	Enhancer
chr12	94565092	94565093	cg00020799	A	NA	NA	1	Heterochro
chr1	86082316	86082317	cg00021933	A	NA	NA	NA	Heterochro
chr15	63566255	63566256	cg00033703	A	NA	NA	1	Transcribed
chr16	85343281	85343282	cg00036976	B	NA	NA	NA	Transcribed
chr19	38877134	38877135	cg00038736	B	NA	NA	NA	Heterochro
chr1	114414408	114414409	cg00041401	B	NA	NA	NA	Heterochro
chr5	72524193	72524194	cg00051307	A	NA	NA	NA	Heterochro
chr15	51385970	51385971	cg00063471	B	NA	NA	NA	Transcribed
chr16	85749496	85749497	cg00063828	B	NA	NA	NA	Transcribed
chr15	63970198	63970199	cg00067884	A	NA	1	1	Enhancer
chr2	36688564	36688565	cg00068038	B	NA	NA	NA	Heterochro
chr5	38257555	38257556	cg00076538	B	NA	NA	NA	Heterochro
chr4	10019009	10019010	cg00084184	A	NA	NA	NA	Heterochro
chr3	152049980	152049981	cg00085438	A	NA	NA	1	Enhancer
chr7	84812539	84812540	cg00085486	A	NA	1	1	Heterochro
chr2	241853101	241853102	cg00090431	B	NA	NA	NA	Enhancer
chr17	70172535	70172536	cg00095333	A	NA	1	1	Enhancer
chr6	31698218	31698219	cg00124375	B	NA	NA	NA	Promoter
chr16	20303127	20303128	cg00130707	B	NA	NA	NA	Heterochro
chr6	56507796	56507797	cg00136547	A	NA	1	1	Heterochro
chr2	232394702	232394703	cg00143376	B	NA	NA	NA	Heterochro
chrX	49642080	49642081	cg00148587	A	NA	NA	NA	NA
chr19	56047884	56047885	cg00149708	A	1	1	1	Enhancer
chr15	42448079	42448080	cg00150025	A	1	1	1	Promoter
chr1	94799132	94799133	cg00165078	A	NA	NA	1	Heterochro
chr7	92856596	92856597	cg00166696	A	NA	NA	NA	Heterochro
chr4	736398	736399	cg00169930	A	NA	NA	NA	Heterochro
chr16	66876847	66876848	cg00182273	A	NA	NA	NA	Heterochro
chr5	139081136	139081137	cg00187557	B	NA	NA	NA	Transcribed
chr6	42228954	42228955	cg00199091	A	NA	NA	NA	CTCF
chr7	4779342	4779343	cg00208274	A	NA	NA	NA	Enhancer
chr11	36422443	36422444	cg00220721	B	NA	NA	NA	Heterochro
chr5	1773166	1773167	cg00231085	A	NA	NA	NA	CTCF
chr16	15702420	15702421	cg00240860	A	NA	NA	NA	Heterochro
chr12	58016626	58016627	cg00244747	A	NA	NA	NA	Enhancer
chr21	34405681	34405682	cg00274965	A	NA	NA	NA	Heterochro
chr3	195162127	195162128	cg00275449	B	NA	NA	NA	Enhancer
chr2	238406108	238406109	cg00285317	A	NA	NA	NA	Enhancer
chr2	33493596	33493597	cg00286188	A	NA	NA	NA	Heterochro
chr16	73126120	73126121	cg00293191	A	1	NA	1	Heterochro
chr12	56732721	56732722	cg00294382	B	NA	NA	NA	Heterochro
chr1	40364870	40364871	cg00295382	A	NA	1	NA	Enhancer
chr5	17436715	17436716	cg00308914	B	NA	NA	NA	Heterochro
chr11	28190822	28190823	cg00318877	A	NA	NA	NA	Heterochro
chr20	23498993	23498994	cg00327332	B	NA	NA	NA	Heterochro
chr7	18535072	18535073	cg00332048	B	NA	NA	NA	Heterochro
chr22	30474915	30474916	cg00334274	B	NA	NA	NA	Heterochro
chr3	146964907	146964908	cg00334941	A	NA	NA	1	Heterochro
chr10	115938729	115938730	cg00337703	A	NA	1	1	Heterochro
chr6	24489855	24489856	cg00339769	A	NA	NA	NA	Heterochro
chr11	69469113	69469114	cg00347938	A	NA	1	1	Enhancer
chr1	245365165	245365166	cg00348992	B	NA	NA	NA	Heterochro
chr10	76781121	76781122	cg00366037	A	NA	NA	1	Enhancer
chr16	20359444	20359445	cg00382053	B	NA	NA	NA	Transcribed
chr1	201615401	201615402	cg00387090	B	NA	NA	NA	Heterochro
chr3	105105844	105105845	cg00387117	A	NA	1	1	Heterochro
chr13	53771411	53771412	cg00401429	A	NA	1	1	Heterochro
chr18	6835382	6835383	cg00402547	A	NA	NA	1	Heterochro
chr9	139424152	139424153	cg00407944	B	NA	NA	NA	Heterochro
chr16	87992508	87992509	cg00437864	A	NA	NA	NA	Heterochro
chr1	234658467	234658468	cg00449021	B	NA	NA	NA	Enhancer
chr19	6108131	6108132	cg00473597	A	NA	NA	NA	Heterochro
chr19	35417259	35417260	cg00473929	A	NA	NA	NA	Heterochro
chr15	78978136	78978137	cg00478326	B	NA	NA	NA	Transcribed
chr2	25321917	25321918	cg00483217	B	NA	NA	NA	Heterochro
chrX	18709116	18709117	cg00497084	A	NA	NA	NA	NA
chr7	23510438	23510439	cg00508334	B	NA	NA	NA	Repressed
chr3	134206503	134206504	cg00511167	A	NA	1	1	Transcribed
chr20	31177275	31177276	cg00516092	B	NA	NA	NA	Heterochro
chr12	49449063	49449064	cg00522588	A	NA	NA	NA	Heterochro
chr5	171209553	171209554	cg00532399	A	NA	NA	NA	Heterochro
chr10	71121415	71121416	cg00542261	A	NA	1	1	Enhancer
chr5	140711225	140711226	cg00543335	A	NA	NA	NA	CTCF
chr10	134260981	134260982	cg00543474	B	NA	NA	NA	Enhancer
chr1	112058750	112058751	cg00543976	B	NA	NA	NA	Transcribed
chr4	82521620	82521621	cg00553610	A	NA	NA	NA	Heterochro
chr1	61750543	61750544	cg00560072	B	NA	NA	NA	Heterochro
chr6	75947572	75947573	cg00569982	A	NA	NA	NA	Heterochro
chr3	183749212	183749213	cg00576550	B	NA	NA	NA	Transcribed
chr6	31775791	31775792	cg00586094	A	NA	NA	NA	Enhancer
chr19	50015178	50015179	cg00586700	B	NA	NA	NA	Transcribed
chr12	93530780	93530781	cg00593607	B	NA	NA	1	Heterochro
chr1	65468017	65468018	cg00600454	B	NA	NA	NA	Promoter
chr6	152130332	152130333	cg00601836	A	NA	NA	NA	Promoter
chr18	32398987	32398988	cg00602115	A	NA	NA	NA	Heterochro
chr13	24844861	24844862	cg00603871	B	NA	NA	NA	Heterochro
chr8	70378994	70378995	cg00613562	B	NA	NA	NA	Heterochro
chr16	1844932	1844933	cg00629117	A	NA	NA	NA	Transcribed
chr6	137544615	137544616	cg00638845	A	NA	NA	NA	Repressed
chr10	73848825	73848826	cg00661320	B	NA	NA	1	Heterochro
chr3	151985426	151985427	cg00661523	B	NA	NA	NA	Transcribed
chr21	37536923	37536924	cg00673191	A	1	1	1	Transcribed
chr4	187291940	187291941	cg00675260	A	NA	NA	NA	Heterochro
chr8	103135595	103135596	cg00680551	B	NA	NA	NA	Repressed
chr17	67557527	67557528	cg00697286	A	1	1	1	Transcribed
chr3	22410416	22410417	cg00697290	A	NA	NA	NA	Heterochro
chr2	225266656	225266657	cg00698413	B	NA	NA	NA	Heterochro
chr2	70186726	70186727	cg00706469	A	NA	NA	NA	Enhancer
chr19	9204578	9204579	cg00708736	A	NA	NA	NA	Heterochro
chr18	21453131	21453132	cg00710229	B	NA	1	NA	Promoter
chr7	9767447	9767448	cg00712711	A	NA	NA	NA	Heterochro
chr3	150459814	150459815	cg00732656	A	NA	NA	NA	Transcribed
chr7	80352237	80352238	cg00733978	B	NA	NA	NA	Heterochro
chr17	55888454	55888455	cg00734904	B	NA	NA	NA	Heterochro
chr3	134053141	134053142	cg00753748	B	NA	NA	NA	Transcribed
chrX	17986297	17986298	cg00757453	A	NA	NA	NA	NA
chr22	27014415	27014416	cg00757952	B	NA	NA	NA	Heterochro
chr16	89003235	89003236	cg00762678	B	NA	NA	1	Enhancer
chr1	95068029	95068030	cg00778190	B	NA	NA	NA	Heterochro
chr14	76450658	76450659	cg00780666	A	NA	1	1	Transcribed
chr2	238406432	238406433	cg00784161	A	NA	NA	NA	Enhancer
chr1	47881404	47881405	cg00806138	A	NA	NA	NA	Heterochro
chr3	133646065	133646066	cg00819338	B	NA	NA	NA	CTCF
chr13	33162946	33162947	cg00827893	A	NA	NA	NA	Transcribed
chr1	204531767	204531768	cg00827973	A	NA	1	NA	Transcribed
chr2	113542091	113542092	cg00839584	B	NA	NA	NA	Heterochro
chr17	75371476	75371477	cg00871371	B	NA	NA	NA	Enhancer
chr22	46931138	46931139	cg00875636	A	NA	NA	NA	Promoter
chr15	101623617	101623618	cg00881378	A	NA	NA	NA	Heterochro
chr16	71559593	71559594	cg00887153	B	NA	NA	NA	Heterochro
chr13	47367897	47367898	cg00897799	A	NA	NA	NA	Heterochro
chr3	27498161	27498162	cg00907274	A	NA	1	NA	Transcribed
chr7	130682239	130682240	cg00911776	A	NA	NA	1	Transcribed
chr1	114414312	114414313	cg00916635	B	NA	NA	NA	Heterochro
chr3	127172519	127172520	cg00920424	A	NA	NA	NA	Heterochro
chr7	6974956	6974957	cg00920789	A	NA	1	NA	Heterochro
chr21	46493289	46493290	cg00927699	A	1	1	1	Enhancer
chr7	48962376	48962377	cg00927939	A	NA	NA	NA	Heterochro
chr17	28803884	28803885	cg00940577	A	NA	NA	NA	CTCF
chr8	22573179	22573180	cg00952516	B	NA	NA	NA	Heterochro
chr11	69468875	69468876	cg00953256	A	NA	1	1	Enhancer
chr16	11249856	11249857	cg00956252	A	NA	1	1	Enhancer
chr10	63170103	63170104	cg00960781	A	NA	1	1	CTCF+Enhancer
chr3	11517830	11517831	cg00977707	A	NA	NA	NA	Heterochro
chr3	55450569	55450570	cg00986910	B	NA	NA	NA	Heterochro
chr7	73207968	73207969	cg00987534	A	NA	1	1	Enhancer
chr10	94926053	94926054	cg00992348	A	NA	NA	1	Heterochro
chr1	145562817	145562818	cg01000615	B	NA	NA	NA	Transcribed
chr1	46509395	46509396	cg01008154	B	NA	NA	NA	Heterochro
chr7	42131124	42131125	cg01013023	A	NA	NA	1	Enhancer
chr1	171810105	171810106	cg01017147	B	NA	NA	NA	Heterochro
chr8	67037892	67037893	cg01030178	A	NA	NA	NA	Transcribed
chr15	73866328	73866329	cg01030757	A	NA	NA	NA	Transcribed
chr19	56045222	56045223	cg01031269	B	NA	NA	NA	Transcribed
chr10	62488850	62488851	cg01033191	A	NA	NA	NA	Heterochro
chr15	68992751	68992752	cg01034993	B	NA	NA	NA	Transcribed
chr15	27125580	27125581	cg01041256	A	NA	NA	NA	Heterochro
chr16	1575979	1575980	cg01042641	B	NA	NA	NA	Heterochro
chr1	150980214	150980215	cg01045946	A	NA	1	1	CTCF+Enhancer
chr7	150147536	150147537	cg01049678	B	NA	NA	NA	Heterochro
chr1	2336034	2336035	cg01065210	A	NA	1	1	Enhancer
chr3	197547891	197547892	cg01070161	A	NA	1	1	Transcribed
chr1	209629286	209629287	cg01071185	B	NA	NA	NA	Heterochro
chr11	713200	713201	cg01074365	A	NA	NA	NA	Enhancer
chr10	124067280	124067281	cg01077100	B	NA	NA	1	Heterochro
chr19	46284187	46284188	cg01098959	A	NA	NA	1	Enhancer
chr9	140166114	140166115	cg01099825	B	NA	NA	NA	Transcribed
chr2	33660754	33660755	cg01109219	A	NA	NA	1	Heterochro
chr11	62474744	62474745	cg01141838	A	NA	NA	NA	Enhancer
chr16	11158227	11158228	cg01144592	A	NA	NA	NA	Heterochro
chr18	21452844	21452845	cg01152726	B	NA	1	NA	Heterochro
chr6	4130800	4130801	cg01156374	A	NA	NA	1	Heterochro
chr16	20322037	20322038	cg01162507	B	NA	NA	NA	Heterochro
chr3	24284272	24284273	cg01190276	B	NA	NA	NA	Heterochro
chr6	125504065	125504066	cg01198661	A	NA	NA	NA	Transcribed
chr2	75065513	75065514	cg01200965	A	NA	1	NA	Enhancer
chr16	1652449	1652450	cg01201782	A	NA	1	1	Enhancer
chr4	142053146	142053147	cg01202265	B	NA	NA	NA	Promoter
chr12	100898608	100898609	cg01202639	A	NA	NA	NA	Heterochro
chr2	46873926	46873927	cg01203286	A	NA	NA	NA	Heterochro
chr2	47008202	47008203	cg01205087	B	NA	NA	NA	Heterochro
chr4	165675138	165675139	cg01215651	A	NA	NA	1	Heterochro
chr13	114312686	114312687	cg01233487	A	NA	NA	NA	Heterochro
chr2	225266843	225266844	cg01244015	B	NA	NA	NA	Heterochro
chr1	43734751	43734752	cg01244651	A	NA	NA	NA	Heterochro
chr11	130299333	130299334	cg01260219	B	NA	NA	NA	Heterochro
chr18	20811408	20811409	cg01288184	B	NA	NA	NA	Heterochro
chr5	142575122	142575123	cg01288724	B	NA	NA	NA	Heterochro
chr3	111451470	111451471	cg01303385	A	NA	NA	NA	Heterochro
chr11	63057478	63057479	cg01306183	A	NA	NA	1	Heterochro
chr16	88050684	88050685	cg01325188	A	NA	1	1	Transcribed
chr3	197639792	197639793	cg01328500	B	NA	NA	NA	Heterochro
chr3	134031663	134031664	cg01342115	B	NA	NA	NA	Enhancer
chr6	31845672	31845673	cg01347702	A	NA	NA	1	Enhancer
chr1	206679195	206679196	cg01352906	B	NA	NA	NA	CTCF
chr3	160475128	160475129	cg01357135	B	NA	NA	NA	Promoter
chr6	56406084	56406085	cg01358444	A	NA	1	1	Transcribed
chr7	150101760	150101761	cg01360119	B	NA	NA	NA	Transcribed
chr15	65826759	65826760	cg01360333	A	NA	NA	1	Enhancer
chr10	22607608	22607609	cg01364769	A	NA	1	NA	Transcribed
chr1	205392200	205392201	cg01364826	A	NA	NA	NA	Heterochro
chr2	45484726	45484727	cg01369207	A	NA	1	1	Enhancer
chr22	42828447	42828448	cg01383955	B	NA	NA	NA	Heterochro
chr6	1601229	1601230	cg01395127	A	NA	NA	1	Heterochro
chr1	165811984	165811985	cg01427815	B	NA	NA	NA	Heterochro
chr3	10363474	10363475	cg01433520	A	NA	NA	NA	Transcribed
chr10	106201507	106201508	cg01434562	B	NA	NA	NA	Heterochro
chr1	18518226	18518227	cg01448470	B	NA	NA	NA	Heterochro
chr3	48310544	48310545	cg01458495	A	NA	NA	NA	Enhancer
chr13	108922745	108922746	cg01462856	B	NA	NA	NA	Heterochro
chr2	85980609	85980610	cg01472882	B	NA	NA	1	Repressed
chr2	206789816	206789817	cg01491071	B	NA	NA	NA	Repressed
chr17	36715074	36715075	cg01514828	B	NA	NA	NA	Heterochro
chr8	26209773	26209774	cg01516737	A	NA	NA	1	Heterochro
chr11	75235311	75235312	cg01522592	B	NA	NA	NA	Repressed
chr11	128578726	128578727	cg01534808	A	NA	NA	NA	Heterochro
chr14	75098624	75098625	cg01555052	A	NA	NA	NA	Heterochro
chr6	151152826	151152827	cg01557330	A	NA	NA	NA	Heterochro
chr6	29638162	29638163	cg01558785	A	NA	NA	NA	Heterochro
chr11	45687890	45687891	cg01559259	A	NA	NA	NA	Heterochro
chr14	22191382	22191383	cg01567771	B	NA	NA	NA	Heterochro
chr14	70180751	70180752	cg01570265	A	1	1	1	Enhancer
chr4	155534149	155534150	cg01593385	A	NA	NA	1	CTCF
chr6	168785524	168785525	cg01601658	B	NA	NA	NA	Heterochro
chr12	83176430	83176431	cg01602666	A	NA	NA	NA	Heterochro
chr17	75877899	75877900	cg01604480	B	NA	NA	NA	Heterochro
chr7	152369723	152369724	cg01605516	A	NA	1	1	Transcribed
chr4	8193310	8193311	cg01610979	B	NA	NA	NA	Transcribed
chr15	51115739	51115740	cg01623008	A	NA	1	1	Heterochro
chr16	87739377	87739378	cg01624637	A	NA	1	1	Enhancer
chr12	32898358	32898359	cg01651886	A	NA	NA	NA	Heterochro
chr16	10675123	10675124	cg01654820	A	NA	NA	NA	Promoter
chr11	70672841	70672842	cg01655356	B	NA	NA	NA	Heterochro
chr3	13114343	13114344	cg01659586	B	NA	NA	NA	Heterochro
chr4	152887836	152887837	cg01664014	A	NA	NA	NA	Heterochro
chr20	1825918	1825919	cg01674585	A	NA	NA	NA	Heterochro
chr11	61062964	61062965	cg01698298	B	NA	NA	NA	Enhancer
chr6	13303065	13303066	cg01702055	B	NA	NA	1	Heterochro
chr8	22454888	22454889	cg01710189	B	NA	NA	NA	Heterochro
chr14	93725377	93725378	cg01715680	A	NA	1	1	Enhancer
chr6	117895721	117895722	cg01717535	A	NA	NA	NA	Heterochro
chr7	1139423	1139424	cg01719079	A	NA	1	1	Enhancer
chr4	124814442	124814443	cg01723706	A	NA	1	NA	Heterochro
chr13	101186107	101186108	cg01723761	A	NA	1	1	Heterochro
chr7	35373	35374	cg01727625	B	NA	NA	NA	Heterochro
chr2	86449665	86449666	cg01766957	A	NA	NA	NA	Heterochro
chr7	104892331	104892332	cg01776199	A	NA	NA	NA	Transcribed
chr12	116560359	116560360	cg01776926	A	1	1	NA	Heterochro
chr17	80944193	80944194	cg01780009	B	NA	NA	NA	Heterochro
chr12	99332500	99332501	cg01782711	B	NA	NA	NA	Heterochro
chr4	3450770	3450771	cg01787559	B	NA	NA	NA	Transcribed
chr2	29388414	29388415	cg01792430	A	NA	1	1	Heterochro
chr1	9130886	9130887	cg01800148	A	NA	NA	1	Heterochro
chr7	2738925	2738926	cg01801101	B	NA	NA	NA	Transcribed
chr1	53574533	53574534	cg01808968	A	NA	NA	NA	Repressed
chr17	39781055	39781056	cg01809214	B	NA	NA	NA	Heterochro
chr20	30537979	30537980	cg01819995	A	NA	NA	NA	Enhancer
chr11	71276654	71276655	cg01824063	B	NA	NA	NA	Enhancer
chr5	98260405	98260406	cg01824349	A	NA	NA	1	Enhancer
chr4	7893062	7893063	cg01833057	B	NA	NA	1	Enhancer
chr5	71221502	71221503	cg01839565	A	NA	NA	1	Heterochro
chr6	146864335	146864336	cg01851450	B	NA	NA	NA	Promoter
chr5	95145218	95145219	cg01859237	A	NA	NA	NA	Transcribed
chr3	5024963	5024964	cg01864791	A	NA	NA	NA	Enhancer
chr5	10306031	10306032	cg01879083	A	NA	NA	1	Enhancer
chr21	43786997	43786998	cg01886855	A	1	1	1	CTCF+Enhancer
chr2	242785524	242785525	cg01889010	B	NA	NA	NA	Transcribed
chr7	70252953	70252954	cg01898553	A	NA	1	1	Repressed
chr14	95615731	95615732	cg01901579	A	1	1	1	Enhancer
chr14	75531782	75531783	cg01903327	A	NA	NA	NA	Heterochro
chr15	27189193	27189194	cg01913259	A	NA	NA	NA	Heterochro
chr12	67461690	67461691	cg01922437	B	NA	NA	NA	Enhancer
chr2	8627933	8627934	cg01924952	B	NA	NA	NA	Heterochro
chr2	20211771	20211772	cg01931792	A	1	NA	1	Enhancer
chr2	418573	418574	cg01933248	A	NA	NA	NA	Heterochro
chr4	14864128	14864129	cg01933318	A	NA	NA	NA	Heterochro
chr9	129593426	129593427	cg01938570	A	1	NA	NA	Heterochro
chr8	129061191	129061192	cg01940297	A	NA	NA	NA	Enhancer
chr2	63276565	63276566	cg01940425	B	NA	NA	NA	Heterochro
chr1	27240694	27240695	cg01942646	A	NA	1	1	Enhancer
chr1	203712327	203712328	cg01948978	B	NA	NA	NA	Heterochro
chr11	63613490	63613491	cg01957629	A	NA	NA	1	Enhancer
chr1	180491530	180491531	cg01962821	A	NA	1	1	Heterochro
chr5	148442694	148442695	cg01965939	B	NA	NA	NA	Enhancer
chr3	158518888	158518889	cg01971181	B	NA	NA	NA	Heterochro
chr12	124436804	124436805	cg01973181	A	NA	NA	1	Heterochro
chr7	4779312	4779313	cg01974478	A	NA	NA	NA	Enhancer
chr5	125800916	125800917	cg01977473	A	NA	1	1	Heterochro
chr20	2671574	2671575	cg01978937	B	NA	NA	NA	Heterochro
chr8	141608401	141608402	cg01980793	B	NA	NA	NA	Transcribed
chr12	27174596	27174597	cg01982833	B	NA	NA	NA	Transcribed
chr5	146461045	146461046	cg01987925	B	NA	NA	NA	Heterochro
chrX	125683904	125683905	cg01988541	A	NA	NA	NA	NA
chr16	1576069	1576070	cg01994902	B	NA	NA	NA	Heterochro
chr16	21115843	21115844	cg02005231	A	NA	1	1	Heterochro
chr3	128454730	128454731	cg02005758	A	NA	NA	NA	Transcribed
chr15	70384232	70384233	cg02009766	A	1	1	1	Enhancer
chr1	171810468	171810469	cg02011074	B	NA	NA	NA	Repressed
chr16	1958654	1958655	cg02030219	B	NA	NA	NA	Transcribed
chr3	57112045	57112046	cg02031326	A	NA	NA	NA	Heterochro
chr14	93570854	93570855	cg02039485	B	NA	NA	NA	Enhancer
chr11	58343318	58343319	cg02044895	B	NA	NA	NA	Heterochro
chr15	62458741	62458742	cg02068166	A	NA	NA	1	Heterochro
chr2	56229060	56229061	cg02071553	A	NA	NA	NA	Heterochro
chr14	23442517	23442518	cg02071795	A	NA	NA	NA	Transcribed
chr2	75720511	75720512	cg02078517	A	1	1	NA	Poised_Promoter
chr1	78280850	78280851	cg02083528	A	NA	NA	NA	Heterochro
chr19	6739192	6739193	cg02085507	B	NA	NA	NA	Enhancer
chr3	65583617	65583618	cg02090033	B	NA	NA	NA	Heterochro
chr11	2548282	2548283	cg02097203	B	NA	NA	NA	Heterochro
chr3	8693859	8693860	cg02100848	A	NA	NA	NA	Transcribed
chr1	201481480	201481481	cg02104952	A	1	1	1	CTCF+Enhancer
chr1	89756030	89756031	cg02107173	A	NA	NA	NA	Heterochro
chr19	35786961	35786962	cg02127209	B	NA	NA	NA	Transcribed
chr19	35772917	35772918	cg02131995	B	NA	NA	NA	Heterochro
chr3	38501099	38501100	cg02147316	A	NA	NA	NA	Enhancer
chr22	37641506	37641507	cg02152108	B	NA	NA	NA	Heterochro
chr16	10721597	10721598	cg02155048	A	NA	1	NA	Enhancer
chr2	150191207	150191208	cg02183373	A	NA	NA	1	Heterochro
chr4	15779999	15780000	cg02183671	B	NA	NA	NA	Heterochro
chr6	34535602	34535603	cg02187712	A	NA	NA	NA	Enhancer
chr16	30043250	30043251	cg02190038	B	NA	NA	NA	CTCF
chr4	142556368	142556369	cg02194398	A	NA	NA	NA	Heterochro
chr1	20617283	20617284	cg02195657	B	NA	NA	NA	Heterochro
chr3	156838403	156838404	cg02212575	A	1	1	1	Promoter
chr3	71013485	71013486	cg02220284	A	NA	NA	NA	Heterochro
chr3	5024773	5024774	cg02220837	A	NA	NA	NA	Enhancer
chr8	67546638	67546639	cg02227217	A	NA	NA	NA	Heterochro
chr8	38585881	38585882	cg02245794	B	NA	NA	NA	Heterochro
chr20	17552881	17552882	cg02245875	A	NA	1	1	Promoter
chr6	144586678	144586679	cg02246928	B	NA	NA	NA	Heterochro
chr13	110789675	110789676	cg02250258	B	NA	NA	NA	Heterochro
chr8	74004752	74004753	cg02251349	A	1	1	NA	Poised_Promoter
chr15	92105283	92105284	cg02259760	B	NA	NA	NA	Heterochro
chr16	75491894	75491895	cg02260630	A	NA	NA	1	Transcribed
chr12	56524689	56524690	cg02268674	A	NA	NA	NA	Enhancer
chr11	11959303	11959304	cg02269797	A	NA	NA	NA	Heterochro
chr1	68232457	68232458	cg02274788	B	NA	NA	NA	CTCF
chr6	30140113	30140114	cg02281167	B	NA	NA	NA	Heterochro
chr5	118691126	118691127	cg02283238	B	NA	NA	NA	Transcribed
chr22	35695157	35695158	cg02285386	A	1	1	NA	Enhancer
chr5	122370435	122370436	cg02291439	A	NA	NA	NA	Heterochro
chr15	39874776	39874777	cg02291532	A	NA	NA	NA	Promoter
chr12	111844676	111844677	cg02298094	B	NA	NA	NA	Transcribed
chr5	14245929	14245930	cg02306798	A	NA	NA	NA	Heterochro
chr19	2588629	2588630	cg02309655	A	NA	1	1	Enhancer
chr14	70140384	70140385	cg02315926	B	NA	NA	NA	CTCF
chr11	60926056	60926057	cg02321903	A	1	1	1	Enhancer
chr5	60459327	60459328	cg02332500	A	NA	1	1	Transcribed
chr21	46077729	46077730	cg02343008	B	NA	NA	NA	Heterochro
chr5	72793476	72793477	cg02346282	A	NA	NA	NA	Enhancer
chr2	101752032	101752033	cg02347113	A	NA	1	1	Enhancer
chr3	16925533	16925534	cg02356435	B	NA	NA	NA	Heterochro
chr1	226411954	226411955	cg02360862	B	NA	NA	NA	Heterochro
chr19	56048075	56048076	cg02363969	A	1	1	1	Enhancer
chr11	58291656	58291657	cg02375166	B	NA	NA	NA	CTCF
chr10	73026288	73026289	cg02378006	A	NA	NA	NA	Heterochro
chr17	38605309	38605310	cg02385230	A	NA	1	1	Enhancer
chr7	26403254	26403255	cg02389084	A	NA	1	1	Heterochro
chr12	28658805	28658806	cg02390084	A	NA	NA	1	Heterochro
chr7	87855714	87855715	cg02399455	A	1	1	1	Enhancer
chr15	60862256	60862257	cg02404349	A	NA	NA	1	Heterochro
chr5	149423471	149423472	cg02423080	A	NA	NA	NA	Heterochro
chr10	72202215	72202216	cg02439077	A	NA	1	1	Enhancer
chr6	46761071	46761072	cg02449202	A	NA	NA	NA	Heterochro
chr1	116710227	116710228	cg02452639	A	NA	NA	NA	Heterochro
chr18	77398552	77398553	cg02458554	A	NA	NA	NA	Heterochro
chr5	115784294	115784295	cg02464338	A	NA	NA	NA	Heterochro
chr2	232482571	232482572	cg02464551	B	NA	NA	NA	Transcribed
chr2	188851274	188851275	cg02464901	A	1	1	1	Heterochro
chr3	160475336	160475337	cg02470874	B	NA	NA	NA	Enhancer
chr2	101956421	101956422	cg02481498	A	NA	NA	1	Transcribed
chr20	43940307	43940308	cg02481528	B	NA	NA	NA	CTCF
chr12	3446251	3446252	cg02486332	B	NA	NA	NA	Heterochro
chr6	160679178	160679179	cg02490934	A	NA	NA	NA	Heterochro
chr19	33794746	33794747	cg02493939	B	NA	NA	NA	Promoter
chr2	161798364	161798365	cg02494549	A	NA	NA	NA	Heterochro
chr5	60464888	60464889	cg02512867	A	1	1	1	Heterochro
chr16	27414281	27414282	cg02513379	B	NA	NA	NA	Heterochro
chr7	134575187	134575188	cg02516134	A	NA	NA	NA	Heterochro
chr9	139268092	139268093	cg02516189	B	NA	NA	NA	Enhancer
chr16	84076320	84076321	cg02516845	B	NA	NA	NA	Transcribed
chr2	100252968	100252969	cg02518546	A	NA	1	1	Transcribed
chr13	112054790	112054791	cg02520502	A	NA	NA	NA	Heterochro
chr16	2737220	2737221	cg02544836	B	NA	NA	NA	Heterochro
chr4	47840095	47840096	cg02553486	B	NA	NA	NA	Heterochro
chr5	128034864	128034865	cg02563530	A	NA	NA	NA	Heterochro
chr12	117113346	117113347	cg02568716	A	NA	NA	NA	Enhancer
chr5	77531473	77531474	cg02570643	A	NA	NA	NA	Heterochro
chr2	61414329	61414330	cg02578929	A	NA	1	NA	Heterochro
chr12	117470541	117470542	cg02580923	B	NA	NA	NA	Heterochro
chr16	29820119	29820120	cg02586198	A	NA	NA	NA	Promoter
chr16	1844998	1844999	cg02593924	A	NA	NA	NA	Transcribed
chr11	74178761	74178762	cg02595219	B	NA	NA	NA	Heterochro
chr6	31760796	31760797	cg02597894	B	NA	NA	NA	Heterochro
chr3	72149807	72149808	cg02607683	B	NA	NA	NA	Heterochro
chr8	30888801	30888802	cg02638909	A	NA	NA	NA	Heterochro
chr21	43786699	43786700	cg02643667	A	1	1	1	CTCF+Enhancer
chr7	17018326	17018327	cg02661728	A	NA	1	1	Enhancer
chr8	71447545	71447546	cg02666119	A	NA	NA	NA	Heterochro
chr17	203087	203088	cg02671171	A	NA	1	1	Enhancer
chr11	128592094	128592095	cg02677035	A	NA	NA	NA	Heterochro
chr7	130673538	130673539	cg02695677	A	NA	1	1	Enhancer
chr10	131260729	131260730	cg02711147	A	NA	NA	1	Heterochro
chr15	69854024	69854025	cg02711212	A	NA	1	1	Heterochro
chr16	85220747	85220748	cg02711510	B	NA	NA	NA	Heterochro
chr8	120932635	120932636	cg02721065	A	NA	NA	1	Enhancer
chr1	182922705	182922706	cg02721693	A	NA	1	1	Heterochro
chr11	69468991	69468992	cg02723533	A	NA	1	1	Enhancer
chr7	102553293	102553294	cg02724472	B	NA	NA	NA	Heterochro
chr16	80972238	80972239	cg02730865	B	NA	NA	NA	Heterochro
chr20	51587797	51587798	cg02732941	A	NA	NA	NA	Heterochro
chr5	180167566	180167567	cg02735829	A	NA	NA	NA	Repressed
chr1	2222440	2222441	cg02737619	B	NA	NA	NA	Heterochro
chr2	169937094	169937095	cg02743878	B	NA	NA	NA	Heterochro
chr12	51480175	51480176	cg02764722	A	NA	NA	1	Heterochro
chr2	30372795	30372796	cg02766770	A	NA	1	1	Enhancer
chr3	9144618	9144619	cg02775883	A	NA	NA	1	Repressed
chr7	131016452	131016453	cg02776119	A	1	1	1	Transcribed
chr10	60966072	60966073	cg02788195	A	1	1	1	Heterochro
chr11	68095662	68095663	cg02793948	B	NA	NA	NA	Heterochro
chr21	43185674	43185675	cg02797195	B	NA	NA	1	Repressed
chr19	720993	720994	cg02804100	B	NA	1	NA	Transcribed
chr2	231731972	231731973	cg02806733	B	NA	NA	NA	Repressed
chr1	111822494	111822495	cg02815538	A	NA	NA	NA	Heterochro
chr1	225614261	225614262	cg02825765	B	NA	NA	NA	Enhancer
chr18	7012277	7012278	cg02827082	A	NA	NA	NA	Repressed
chr11	71259439	71259440	cg02845204	B	NA	NA	NA	Heterochro
chr14	75389222	75389223	cg02858826	A	NA	1	NA	Promoter
chr10	126713578	126713579	cg02872914	A	NA	1	1	Enhancer
chr4	134545513	134545514	cg02876221	A	NA	NA	NA	Heterochro
chr17	49295615	49295616	cg02880679	A	NA	NA	1	Enhancer
chr18	10470431	10470432	cg02892295	A	NA	NA	1	Heterochro
chr6	148931950	148931951	cg02898239	A	NA	NA	NA	Heterochro
chr13	113826554	113826555	cg02898500	A	NA	NA	NA	Heterochro
chr8	134467165	134467166	cg02915215	A	NA	NA	1	Heterochro
chr6	33163333	33163334	cg02915381	A	NA	NA	NA	Heterochro
chr1	10116780	10116781	cg02927058	A	NA	NA	1	Transcribed
chr12	121826303	121826304	cg02931464	B	NA	NA	NA	Enhancer
chr4	778336	778337	cg02941286	A	NA	NA	NA	Enhancer
chr16	88566748	88566749	cg02944617	B	NA	NA	NA	Heterochro
chr14	90139566	90139567	cg02947498	A	NA	1	1	Enhancer
chr13	45545983	45545984	cg02951237	A	1	1	1	Enhancer
chr2	39952015	39952016	cg02965283	A	NA	1	1	Heterochro
chr20	36932397	36932398	cg02983911	B	NA	NA	NA	Heterochro
chr1	235468148	235468149	cg02985240	A	1	NA	1	Transcribed
chr7	97908505	97908506	cg02985445	A	NA	NA	NA	Poised_Promoter
chr13	46964186	46964187	cg02985540	B	NA	NA	NA	Transcribed
chr2	55200201	55200202	cg02986924	A	NA	1	1	Enhancer
chr11	82997694	82997695	cg03000419	B	NA	1	1	CTCF+Promoter
chr10	72059799	72059800	cg03000869	A	NA	NA	NA	Heterochro
chr2	147788732	147788733	cg03002264	A	NA	NA	NA	Heterochro
chr5	148442890	148442891	cg03016867	B	NA	NA	NA	Enhancer
chr6	73330358	73330359	cg03020545	B	NA	NA	NA	Repressed
chr10	65479109	65479110	cg03021505	A	NA	NA	NA	Heterochro
chr14	104356172	104356173	cg03022263	A	NA	NA	1	Enhancer
chr10	5690914	5690915	cg03039837	A	NA	1	1	Transcribed
chr5	76010658	76010659	cg03043127	B	NA	NA	NA	Repressed
chr3	55340399	55340400	cg03046611	A	NA	NA	NA	Heterochro
chr1	189744005	189744006	cg03055271	A	1	1	1	Enhancer
chr6	10425625	10425626	cg03074925	B	NA	NA	NA	Transcribed
chr21	43183466	43183467	cg03079733	B	NA	NA	NA	Repressed
chr17	26864469	26864470	cg03094083	A	NA	1	NA	Enhancer
chr12	132834467	132834468	cg03099988	A	NA	NA	NA	Heterochro
chr20	20015480	20015481	cg03103549	A	NA	NA	NA	Heterochro
chr12	132698620	132698621	cg03108894	A	NA	NA	NA	Heterochro
chr10	12629812	12629813	cg03119748	A	NA	1	1	Repressed
chr11	12434050	12434051	cg03126561	B	NA	NA	NA	CTCF
chr19	3822189	3822190	cg03126579	B	NA	NA	NA	CTCF
chr8	122558224	122558225	cg03128890	B	NA	NA	NA	Heterochro
chr12	123446272	123446273	cg03131767	A	1	1	1	Enhancer
chr2	234197367	234197368	cg03136781	A	1	1	1	Enhancer
chr8	133772657	133772658	cg03141298	B	NA	NA	NA	Heterochro
chr2	44065964	44065965	cg03157395	A	NA	NA	NA	Heterochro
chr2	240145022	240145023	cg03169059	B	NA	NA	NA	Heterochro
chr2	202814433	202814434	cg03170036	A	1	1	NA	Enhancer
chr2	111875934	111875935	cg03171003	B	NA	NA	NA	Repressed
chr13	101237439	101237440	cg03185794	B	NA	NA	NA	Heterochro
chr22	33426343	33426344	cg03187444	B	NA	NA	NA	Heterochro
chr3	13517897	13517898	cg03190578	A	1	1	1	Enhancer
chr15	39888049	39888050	cg03196766	A	NA	NA	1	Enhancer
chr13	113637903	113637904	cg03202693	A	NA	1	1	Enhancer
chr5	38257541	38257542	cg03205103	B	NA	NA	NA	Heterochro
chr4	76438412	76438413	cg03209871	B	NA	NA	NA	Heterochro
chr11	130668461	130668462	cg03215050	B	NA	NA	NA	Heterochro
chr20	20180211	20180212	cg03223734	A	NA	1	NA	Heterochro
chr16	2276770	2276771	cg03228065	A	NA	1	1	Enhancer
chr2	8627966	8627967	cg03242471	B	NA	NA	NA	Heterochro
chr11	15329459	15329460	cg03245590	B	NA	NA	NA	Heterochro
chr20	57596113	57596114	cg03246914	B	NA	NA	NA	Transcribed
chr10	88162925	88162926	cg03259292	A	NA	1	NA	Transcribed
chr2	236209563	236209564	cg03263123	B	NA	NA	NA	Heterochro
chr17	62225407	62225408	cg03276401	A	NA	1	1	CTCF+Enhancer
chr4	15402686	15402687	cg03290977	B	NA	NA	NA	Heterochro
chr3	195946851	195946852	cg03296935	B	NA	NA	NA	Transcribed
chr2	218767655	218767656	cg03323067	B	NA	NA	NA	Heterochro
chr19	16553887	16553888	cg03332546	A	NA	1	1	Enhancer
chrX	9980397	9980398	cg03332892	A	NA	NA	NA	NA
chr7	133662267	133662268	cg03336402	A	NA	NA	1	Heterochro
chr15	80716846	80716847	cg03337575	B	NA	NA	NA	Heterochro
chr10	114818235	114818236	cg03339956	B	NA	NA	NA	Heterochro
chr1	10475318	10475319	cg03344767	B	NA	NA	NA	Heterochro
chr19	36400317	36400318	cg03363633	B	NA	NA	NA	Transcribed
chr3	25639601	25639602	cg03372603	A	NA	1	1	Transcribed
chr4	1827968	1827969	cg03387103	A	NA	1	1	Heterochro
chr2	100723417	100723418	cg03393607	A	NA	NA	NA	Heterochro
chr14	75389280	75389281	cg03394422	A	NA	1	NA	Promoter
chr2	157255372	157255373	cg03403880	A	NA	1	1	Enhancer
chr6	52998869	52998870	cg03407631	A	NA	1	NA	Enhancer
chr1	215791864	215791865	cg03424058	A	NA	NA	NA	Heterochro
chr1	179334176	179334177	cg03440799	B	NA	NA	NA	Heterochro
chr1	147083949	147083950	cg03441279	A	NA	1	1	Enhancer
chr14	56157197	56157198	cg03462096	A	NA	NA	1	Heterochro
chr4	165628435	165628436	cg03466428	A	NA	NA	NA	Heterochro
chr22	44577097	44577098	cg03467405	B	NA	NA	NA	Heterochro
chr19	7741809	7741810	cg03470073	B	NA	NA	NA	Heterochro
chr1	179112077	179112078	cg03471346	B	NA	NA	NA	Heterochro
chr9	29211210	29211211	cg03477052	A	NA	1	1	Heterochro
chr4	74813739	74813740	cg03487269	A	NA	NA	NA	Heterochro
chr14	67729501	67729502	cg03487983	A	NA	NA	NA	Heterochro
chr5	177029444	177029445	cg03493123	A	1	1	NA	Transcribed
chr6	31744339	31744340	cg03499675	B	NA	NA	NA	Enhancer
chr12	90472777	90472778	cg03511513	A	NA	NA	NA	Heterochro
chr21	38117454	38117455	cg03515098	B	NA	NA	NA	Heterochro
chr7	38726758	38726759	cg03517998	B	NA	NA	NA	Heterochro
chr1	235147744	235147745	cg03518729	B	NA	NA	NA	Heterochro
chr3	25638551	25638552	cg03531687	A	NA	NA	NA	Heterochro
chr16	85116335	85116336	cg03543954	B	NA	NA	NA	Heterochro
chr16	9052489	9052490	cg03553715	B	NA	NA	NA	Enhancer
chr16	810950	810951	cg03561787	B	NA	NA	NA	Heterochro
chr10	28824551	28824552	cg03576422	A	1	1	1	Transcribed
chr3	148050624	148050625	cg03577128	A	NA	1	1	Heterochro
chr5	80716263	80716264	cg03577157	B	NA	NA	NA	Heterochro
chr16	87739430	87739431	cg03579904	A	NA	1	1	Enhancer
chr15	81134721	81134722	cg03589751	A	NA	NA	NA	Heterochro
chr20	36230537	36230538	cg03591582	A	NA	NA	NA	Heterochro
chr11	63321562	63321563	cg03593259	B	NA	NA	NA	Enhancer
chr18	55842605	55842606	cg03604930	A	NA	NA	NA	Heterochro
chr11	93471889	93471890	cg03607573	B	NA	NA	NA	Heterochro
chr19	49250439	49250440	cg03609666	B	NA	NA	NA	Transcribed
chr5	148932063	148932064	cg03611632	A	NA	NA	NA	Promoter
chr6	167587808	167587809	cg03612452	A	NA	NA	NA	Heterochro
chr12	48156576	48156577	cg03615683	A	NA	NA	NA	Heterochro
chr8	135697767	135697768	cg03616827	B	NA	NA	NA	Heterochro
chr19	14548632	14548633	cg03626511	B	NA	NA	NA	Transcribed
chr5	72590921	72590922	cg03632245	A	NA	NA	NA	Heterochro
chr8	30284255	30284256	cg03633268	A	1	1	1	Enhancer
chr19	852284	852285	cg03633458	B	NA	NA	NA	Heterochro
chr11	20499293	20499294	cg03635073	A	NA	NA	1	Heterochro
chr6	145670687	145670688	cg03642472	A	1	1	1	Heterochro
chr5	146436093	146436094	cg03653855	B	NA	NA	NA	Heterochro
chr8	30505290	30505291	cg03655174	A	NA	NA	1	Heterochro
chr4	96012317	96012318	cg03658557	A	1	1	1	Transcribed
chr3	40966965	40966966	cg03670908	A	NA	NA	NA	Heterochro
chr2	239072199	239072200	cg03682366	B	NA	NA	NA	Heterochro
chr16	4606754	4606755	cg03684845	A	NA	NA	NA	Enhancer
chr5	113690884	113690885	cg03705366	A	NA	NA	NA	Heterochro
chr16	1316439	1316440	cg03707918	B	NA	NA	NA	Transcribed
chr5	55219492	55219493	cg03709475	B	NA	NA	NA	Heterochro
chr16	86734176	86734177	cg03717503	A	NA	NA	NA	Heterochro
chr1	36574795	36574796	cg03731202	B	NA	NA	NA	Heterochro
chr20	36932553	36932554	cg03733207	B	NA	NA	NA	Heterochro
chr12	102218837	102218838	cg03756485	B	NA	NA	NA	Transcribed
chr21	46077731	46077732	cg03778138	B	NA	NA	NA	Heterochro
chr4	151001971	151001972	cg03779973	A	1	1	1	Repressed
chr2	241936915	241936916	cg03785076	A	NA	1	1	Enhancer
chr2	121338607	121338608	cg03792788	B	NA	NA	NA	Heterochro
chr7	101927846	101927847	cg03802185	B	NA	NA	NA	Transcribed
chr4	169552346	169552347	cg03822639	B	NA	NA	NA	Heterochro
chr2	54681906	54681907	cg03829559	A	NA	NA	1	Heterochro
chr1	154165776	154165777	cg03830929	A	NA	NA	NA	Transcribed
chr5	90624793	90624794	cg03831289	A	NA	NA	1	Heterochro
chr3	69812973	69812974	cg03847535	A	NA	NA	NA	Heterochro
chr4	48484997	48484998	cg03852670	B	NA	NA	NA	Heterochro
chr5	148759078	148759079	cg03876697	A	NA	NA	NA	Heterochro
chr3	43132552	43132553	cg03879291	A	NA	NA	NA	Heterochro
chr9	129432907	129432908	cg03893387	A	NA	NA	NA	Enhancer
chr2	56410288	56410289	cg03896589	B	NA	NA	NA	Heterochro
chr1	245727658	245727659	cg03896752	A	NA	NA	NA	Heterochro
chr10	134751673	134751674	cg03904799	B	NA	1	NA	Heterochro
chr7	22894898	22894899	cg03906075	B	NA	NA	NA	Repressed
chr10	3977608	3977609	cg03917666	B	NA	NA	1	Heterochro
chr6	73330297	73330298	cg03922126	B	NA	NA	NA	Repressed
chr15	25930203	25930204	cg03924551	A	NA	NA	1	Heterochro
chr6	33263938	33263939	cg03932459	A	NA	NA	NA	Enhancer
chr10	8100563	8100564	cg03935183	A	1	1	NA	Promoter
chr20	62120117	62120118	cg03940047	B	NA	NA	NA	Transcribed
chr2	63276545	63276546	cg03957108	B	NA	NA	NA	Heterochro
chr6	37016869	37016870	cg03957124	B	NA	NA	NA	Heterochro
chr1	182669315	182669316	cg03982831	B	NA	NA	NA	Heterochro
chr11	2323801	2323802	cg03983837	B	NA	NA	NA	Heterochro
chr1	236686012	236686013	cg03989567	A	NA	NA	1	Transcribed
chr3	119123115	119123116	cg03997992	A	NA	NA	NA	Heterochro
chr16	69358580	69358581	cg03998598	A	NA	1	1	Enhancer
chr12	1639034	1639035	cg03999434	B	NA	NA	NA	Heterochro
chr2	242814898	242814899	cg04010248	A	NA	1	NA	Heterochro
chr10	35195138	35195139	cg04017512	A	1	1	1	Transcribed
chr1	233027124	233027125	cg04031093	B	NA	NA	NA	Heterochro
chr16	88973054	88973055	cg04032292	B	NA	NA	NA	CTCF+Enhancer
chr12	53227816	53227817	cg04050068	A	NA	NA	NA	Repressed
chr12	93130178	93130179	cg04051396	A	1	1	1	Heterochro
chr3	160475090	160475091	cg04056576	B	NA	NA	NA	Promoter
chr2	27211953	27211954	cg04059696	B	NA	NA	NA	Heterochro
chr20	52226170	52226171	cg04060356	B	NA	NA	NA	CTCF+Enhancer
chr6	127663200	127663201	cg04060561	B	NA	NA	NA	Transcribed
chr8	82375138	82375139	cg04066177	A	NA	NA	NA	Heterochro
chr1	169452126	169452127	cg04083076	A	NA	NA	NA	Transcribed
chr2	204571215	204571216	cg04098585	B	NA	NA	NA	Heterochro
chr17	71336777	71336778	cg04100337	B	NA	NA	NA	Heterochro
chr2	100722584	100722585	cg04101806	A	NA	NA	NA	Repressed
chr1	226850741	226850742	cg04102510	B	NA	NA	NA	Enhancer
chr10	29840320	29840321	cg04103250	A	NA	NA	NA	Heterochro
chr17	7117241	7117242	cg04106389	B	NA	NA	NA	CTCF
chr10	122741763	122741764	cg04107759	A	1	1	1	Transcribed
chr2	100722022	100722023	cg04109781	A	NA	NA	NA	Repressed
chr1	28160785	28160786	cg04111436	A	NA	NA	NA	Heterochro
chr13	47371987	47371988	cg04118119	A	NA	NA	NA	Heterochro
chr14	106235736	106235737	cg04119833	A	NA	1	NA	Heterochro
chr5	43039592	43039593	cg04122815	B	NA	NA	NA	CTCF+Promoter
chr5	969939	969940	cg04131890	B	NA	NA	NA	Repressed
chr3	112351647	112351648	cg04132891	A	NA	NA	NA	Heterochro
chr1	3575674	3575675	cg04137576	B	NA	NA	NA	Transcribed
chr5	42950062	42950063	cg04141796	B	NA	NA	1	Enhancer
chr8	38757532	38757533	cg04142296	B	NA	NA	NA	Heterochro
chr14	85058259	85058260	cg04146259	A	NA	NA	NA	Heterochro
chr8	69781040	69781041	cg04147940	B	NA	NA	NA	Heterochro
chr1	3605087	3605088	cg04159546	B	NA	NA	NA	Heterochro
chr2	123418722	123418723	cg04175027	B	NA	NA	NA	Repressed
chr5	65295989	65295990	cg04175877	A	NA	NA	NA	Heterochro
chr2	123418787	123418788	cg04178787	B	NA	NA	NA	Repressed
chr17	80186266	80186267	cg04184297	B	NA	NA	NA	Transcribed
chr5	146812118	146812119	cg04185123	A	NA	NA	NA	Heterochro
chr16	23415569	23415570	cg04190119	A	NA	1	1	Heterochro
chr15	64806741	64806742	cg04192168	A	1	1	1	Enhancer
chr15	63673286	63673287	cg04192393	A	NA	1	NA	Promoter
chr1	17090834	17090835	cg04195831	B	NA	NA	NA	Heterochro
chr10	8106003	8106004	cg04213746	A	NA	1	NA	Promoter
chr2	155711998	155711999	cg04227743	A	1	1	1	Enhancer
chr16	20363009	20363010	cg04231019	B	NA	NA	NA	Heterochro
chr16	14107433	14107434	cg04232282	A	NA	1	1	Enhancer
chr16	1340362	1340363	cg04233193	B	NA	NA	1	Enhancer
chr5	118580164	118580165	cg04235548	A	NA	1	1	Enhancer
chr1	17305798	17305799	cg04236263	B	NA	NA	NA	Transcribed
chr1	18659049	18659050	cg04237608	B	NA	NA	NA	Heterochro
chr2	30827623	30827624	cg04240491	A	NA	1	1	Heterochro
chr2	211096347	211096348	cg04240980	A	NA	NA	NA	Heterochro
chr10	8117354	8117355	cg04249642	A	NA	1	NA	Enhancer
chr11	70673256	70673257	cg04262428	B	NA	NA	NA	Heterochro
chr10	133484990	133484991	cg04265961	B	NA	NA	NA	Heterochro
chr16	8963642	8963643	cg04267772	B	NA	NA	NA	Promoter
chr20	31961615	31961616	cg04270264	A	NA	1	1	Transcribed
chr1	180895868	180895869	cg04276005	B	NA	NA	NA	Heterochro
chr1	74891564	74891565	cg04285710	B	NA	NA	NA	Heterochro
chr6	73330208	73330209	cg04290119	B	NA	NA	NA	Repressed
chr17	48206283	48206284	cg04291430	B	NA	NA	NA	Transcribed
chr19	10959101	10959102	cg04307508	B	NA	NA	NA	Heterochro
chr2	101397191	101397192	cg04324821	B	NA	NA	NA	Heterochro
chr13	37250088	37250089	cg04341210	A	NA	NA	NA	Heterochro
chr11	6501591	6501592	cg04345475	A	NA	NA	NA	Transcribed
chr8	23602677	23602678	cg04349084	B	NA	NA	NA	Heterochro
chr20	31594060	31594061	cg04350066	A	NA	NA	NA	Heterochro
chr10	93431680	93431681	cg04366880	A	NA	1	1	Enhancer
chr6	53939321	53939322	cg04374786	A	NA	NA	NA	Heterochro
chr11	31143518	31143519	cg04416302	B	NA	NA	NA	Heterochro
chr19	14260587	14260588	cg04416414	B	NA	NA	NA	Heterochro
chr7	20830657	20830658	cg04427498	B	NA	NA	NA	Repressed
chr5	155754009	155754010	cg04435420	B	NA	NA	NA	Heterochro
chr17	70115868	70115869	cg04438997	B	NA	NA	NA	Repressed
chr22	36593144	36593145	cg04442631	B	NA	NA	NA	Heterochro
chr12	122519951	122519952	cg04453352	B	NA	NA	NA	Enhancer
chr4	141178469	141178470	cg04457051	A	NA	NA	NA	Heterochro
chr10	73303234	73303235	cg04457572	B	NA	NA	NA	Heterochro
chr13	24837937	24837938	cg04462561	A	NA	NA	NA	Heterochro
chr5	124745818	124745819	cg04469998	A	1	1	1	Enhancer
chr5	78791415	78791416	cg04476846	A	NA	1	1	Enhancer
chr5	38479736	38479737	cg04479876	A	NA	1	1	Heterochro
chr11	1228946	1228947	cg04497752	A	NA	1	1	Enhancer
chr11	70672511	70672512	cg04505435	B	NA	NA	NA	Heterochro
chr11	65556438	65556439	cg04519387	A	NA	1	1	Promoter
chr3	64751651	64751652	cg04522625	A	1	NA	1	Poised_Promoter
chr6	32122966	32122967	cg04536704	A	NA	NA	NA	CTCF+Enhancer
chr11	10673892	10673893	cg04536856	A	NA	1	1	Heterochro
chr5	67489737	67489738	cg04544858	B	NA	NA	NA	Transcribed
chr5	122551801	122551802	cg04547002	A	1	1	1	Heterochro
chr12	56771656	56771657	cg04554217	A	NA	NA	NA	Heterochro
chr1	167849931	167849932	cg04556393	A	NA	NA	NA	Heterochro
chr16	82104638	82104639	cg04561261	B	NA	NA	NA	Heterochro
chr6	31846956	31846957	cg04567302	A	NA	NA	NA	Transcribed
chr1	9871402	9871403	cg04570362	A	NA	NA	1	Transcribed
chr10	560323	560324	cg04583813	A	NA	NA	1	Transcribed
chr5	31442709	31442710	cg04590036	A	NA	NA	NA	Heterochro
chr5	54523900	54523901	cg04607372	B	NA	NA	NA	Poised_Promoter
chr16	28609176	28609177	cg04609801	A	NA	NA	NA	Enhancer
chr15	70272395	70272396	cg04630490	B	NA	NA	NA	Heterochro
chr4	987561	987562	cg04648402	A	NA	1	NA	Enhancer
chr5	131806593	131806594	cg04659396	A	NA	NA	1	Heterochro
chr7	73508618	73508619	cg04663932	B	NA	NA	NA	Heterochro
chr4	153699460	153699461	cg04676766	B	NA	NA	NA	Heterochro
chr6	25313030	25313031	cg04682791	B	NA	NA	NA	Enhancer
chr19	511113	511114	cg04687437	B	NA	NA	NA	Heterochro
chr7	2339777	2339778	cg04690998	B	NA	NA	NA	Transcribed
chr11	47401027	47401028	cg04692506	A	NA	NA	1	Heterochro
chr11	69468789	69468790	cg04717045	A	NA	1	1	Enhancer
chr10	7985110	7985111	cg04723436	A	NA	NA	1	Enhancer
chr2	228586426	228586427	cg04730276	A	NA	NA	NA	Heterochro
chr2	218868754	218868755	cg04738464	B	NA	NA	NA	Heterochro
chr16	88111362	88111363	cg04747693	A	1	1	1	Enhancer
chr19	12404112	12404113	cg04772968	A	NA	NA	NA	Heterochro
chr6	33681788	33681789	cg04807036	A	NA	NA	NA	Heterochro
chr5	94982163	94982164	cg04821009	A	1	1	1	Promoter
chr11	37525709	37525710	cg04821520	B	NA	NA	NA	Heterochro
chr12	94676688	94676689	cg04822495	B	NA	NA	NA	Heterochro
chr12	94761621	94761622	cg04835652	A	NA	NA	1	Enhancer
chr3	193656618	193656619	cg04839975	A	NA	NA	1	Heterochro
chr3	186965021	186965022	cg04846432	A	NA	NA	NA	Heterochro
chr1	145478286	145478287	cg04846710	B	NA	NA	NA	Heterochro
chr1	2406795	2406796	cg04847649	A	NA	NA	NA	Enhancer
chr5	92914828	92914829	cg04854328	B	NA	NA	NA	Heterochro
chr1	54231196	54231197	cg04858834	A	NA	NA	NA	Heterochro
chr1	59479179	59479180	cg04859826	B	NA	NA	NA	Heterochro
chr1	48960137	48960138	cg04865113	B	NA	NA	NA	Heterochro
chr2	198045286	198045287	cg04869949	A	NA	NA	NA	Heterochro
chr1	25348828	25348829	cg04871726	B	NA	NA	NA	Heterochro
chr12	95477853	95477854	cg04874286	A	1	1	1	Heterochro
chr10	127864751	127864752	cg04876582	A	NA	1	1	Heterochro
chr1	11123118	11123119	cg04885881	B	NA	NA	NA	Heterochro
chr3	140271994	140271995	cg04894958	B	NA	NA	NA	CTCF
chr13	33780283	33780284	cg04895345	B	NA	NA	NA	Heterochro
chr8	144948315	144948316	cg04904458	A	NA	1	NA	Enhancer
chr17	25871790	25871791	cg04911139	B	NA	NA	NA	Heterochro
chr14	99183876	99183877	cg04914574	A	NA	NA	NA	Repressed
chr10	81171149	81171150	cg04920385	A	NA	1	1	Heterochro
chr11	44213376	44213377	cg04926380	A	NA	1	1	Heterochro
chr17	43679265	43679266	cg04927033	A	NA	NA	NA	Heterochro
chr1	91195683	91195684	cg04929932	B	NA	NA	NA	Heterochro
chr4	184019125	184019126	cg04939673	B	NA	NA	NA	Heterochro
chr5	137203640	137203641	cg04956382	A	NA	NA	NA	Heterochro
chr11	10715213	10715214	cg04968127	B	NA	NA	NA	Heterochro
chr6	80381447	80381448	cg04983349	B	NA	NA	NA	Enhancer
chr11	63537378	63537379	cg04986616	B	NA	NA	NA	Transcribed
chr10	45471971	45471972	cg05026403	B	NA	NA	NA	Heterochro
chr4	16225910	16225911	cg05027594	A	NA	NA	NA	Heterochro
chr2	178619363	178619364	cg05034374	A	NA	1	1	Heterochro
chr8	69497246	69497247	cg05040348	B	NA	NA	NA	Heterochro
chr1	109926115	109926116	cg05048475	A	NA	NA	NA	Transcribed
chr11	58208576	58208577	cg05048730	A	NA	NA	NA	Heterochro
chr16	56457177	56457178	cg05053220	A	NA	NA	NA	Transcribed
chr19	35783292	35783293	cg05055150	B	NA	NA	NA	Transcribed
chr18	21741492	21741493	cg05060976	A	NA	NA	1	Heterochro
chr3	61793623	61793624	cg05069228	A	NA	1	1	CTCF+Enhancer
chr3	48310897	48310898	cg05070273	A	NA	NA	NA	Enhancer
chr6	166722773	166722774	cg05089968	A	1	1	1	Heterochro
chr3	69157839	69157840	cg05094695	A	NA	NA	1	Heterochro
chr20	5080743	5080744	cg05097899	A	NA	NA	NA	Heterochro
chr14	100485494	100485495	cg05120309	A	NA	1	NA	Enhancer
chr14	95826734	95826735	cg05162306	B	NA	NA	NA	Heterochro
chr5	127090297	127090298	cg05165087	A	1	1	1	Enhancer
chr12	52673946	52673947	cg05169499	B	NA	1	1	CTCF+Enhancer
chr11	69469349	69469350	cg05177729	A	NA	1	1	Enhancer
chr12	9905753	9905754	cg05179921	A	NA	NA	1	Heterochro
chr10	3666755	3666756	cg05180182	B	NA	NA	NA	Heterochro
chr2	235403141	235403142	cg05204104	B	NA	NA	NA	Heterochro
chrX	30904380	30904381	cg05204193	A	NA	NA	NA	NA
chr15	75975041	75975042	cg05208483	A	NA	1	1	Promoter
chr10	71672822	71672823	cg05222243	B	NA	NA	NA	Heterochro
chr14	35583718	35583719	cg05224124	A	NA	NA	NA	Heterochro
chr8	8162989	8162990	cg05230854	A	NA	NA	1	Heterochro
chr12	53553086	53553087	cg05242244	A	NA	NA	NA	CTCF+Enhancer
chr11	23248277	23248278	cg05245346	A	NA	NA	1	Heterochro
chr5	121412184	121412185	cg05256605	B	NA	NA	NA	CTCF
chr4	169552310	169552311	cg05259872	B	NA	NA	NA	Heterochro
chr2	37663730	37663731	cg05260442	A	NA	NA	1	Heterochro
chr13	24844880	24844881	cg05268155	B	NA	NA	NA	Heterochro
chr11	17928213	17928214	cg05274650	A	NA	NA	NA	CTCF
chr14	103538143	103538144	cg05277122	B	NA	NA	NA	Enhancer
chr16	88184819	88184820	cg05277407	B	NA	NA	NA	Heterochro
chr16	28486629	28486630	cg05280508	A	NA	NA	NA	Heterochro
chr6	51204950	51204951	cg05283716	A	1	NA	1	Heterochro
chr3	77122541	77122542	cg05285429	A	NA	NA	NA	Heterochro
chr6	32016360	32016361	cg05298224	B	NA	NA	NA	CTCF+Enhancer
chr15	45803025	45803026	cg05305278	A	NA	NA	NA	Heterochro
chr16	85318420	85318421	cg05308970	B	NA	NA	NA	Transcribed
chr14	50527872	50527873	cg05309989	B	NA	NA	NA	Enhancer
chr15	71544038	71544039	cg05310046	A	1	1	1	Enhancer
chr14	68844276	68844277	cg05315321	B	NA	NA	NA	Heterochro
chr16	82096597	82096598	cg05315365	B	NA	NA	NA	Heterochro
chrX	119121513	119121514	cg05321038	A	NA	NA	NA	NA
chr16	611985	611986	cg05325887	B	NA	NA	NA	Heterochro
chr11	75133593	75133594	cg05327192	A	1	1	1	Enhancer
chr1	3058151	3058152	cg05343184	A	NA	NA	NA	Heterochro
chr4	77892772	77892773	cg05346963	A	1	NA	NA	Heterochro
chr6	73330112	73330113	cg05350268	B	NA	NA	NA	Repressed
chr1	178550844	178550845	cg05350800	B	NA	NA	NA	Heterochro
chr15	39166804	39166805	cg05352972	A	NA	1	1	Enhancer
chr1	200971339	200971340	cg05365320	A	NA	NA	NA	Heterochro
chr17	79057147	79057148	cg05369926	A	NA	1	1	Heterochro
chr1	64899587	64899588	cg05371908	A	NA	NA	NA	Heterochro
chr8	124216259	124216260	cg05427907	B	NA	NA	NA	Transcribed
chr16	86743939	86743940	cg05432034	A	NA	NA	NA	Repressed
chr4	166243335	166243336	cg05434397	A	NA	NA	NA	Heterochro
chr15	78189752	78189753	cg05478330	A	NA	NA	NA	Heterochro
chr5	139080952	139080953	cg05487895	B	NA	NA	NA	Transcribed
chr17	1819770	1819771	cg05488279	A	NA	NA	NA	Heterochro
chr3	183109869	183109870	cg05489252	A	NA	NA	1	Heterochro
chr6	30177295	30177296	cg05489957	A	NA	NA	1	Enhancer
chr15	51604503	51604504	cg05492904	A	NA	NA	1	Repressed
chr10	77872288	77872289	cg05496768	A	NA	1	1	Enhancer
chr2	220263615	220263616	cg05499499	A	NA	1	1	CTCF+Enhancer
chr19	42409117	42409118	cg05503433	A	NA	NA	1	Enhancer
chr3	122605312	122605313	cg05508315	A	NA	NA	NA	Heterochro
chr4	74487609	74487610	cg05516499	A	NA	NA	NA	Heterochro
chr16	71559579	71559580	cg05535113	B	NA	NA	NA	Heterochro
chr22	30663034	30663035	cg05539509	B	NA	NA	NA	Heterochro
chr2	45005364	45005365	cg05543030	B	NA	NA	NA	Heterochro
chr5	17274474	17274475	cg05548325	A	1	NA	1	Enhancer
chr6	31775893	31775894	cg05575150	A	NA	NA	NA	Enhancer
chr22	25003527	25003528	cg05577434	B	NA	NA	NA	Heterochro
chr8	133773099	133773100	cg05598678	B	NA	NA	NA	Heterochro
chr5	159797914	159797915	cg05600864	A	NA	NA	NA	Heterochro
chr3	55033444	55033445	cg05603680	B	NA	NA	NA	CTCF
chr7	44360795	44360796	cg05610097	A	NA	1	NA	Enhancer
chr5	71234940	71234941	cg05622003	A	NA	NA	NA	Heterochro
chr9	14691289	14691290	cg05623411	A	NA	NA	1	Heterochro
chr11	2548319	2548320	cg05623526	B	NA	NA	NA	Heterochro
chr10	90345170	90345171	cg05645316	A	NA	NA	NA	Heterochro
chr19	53233083	53233084	cg05660681	A	NA	NA	NA	Heterochro
chr1	22782452	22782453	cg05663453	A	NA	NA	NA	Heterochro
chr5	174115735	174115736	cg05672912	B	NA	NA	NA	Transcribed
chr11	124789005	124789006	cg05686467	A	NA	NA	NA	Heterochro
chr2	134904350	134904351	cg05693530	B	NA	NA	NA	Heterochro
chr5	89600962	89600963	cg05697734	A	NA	NA	NA	Enhancer
chr8	37330004	37330005	cg05707211	A	NA	1	1	Heterochro
chr18	21794764	21794765	cg05709468	A	1	1	1	Enhancer
chr17	29622905	29622906	cg05709720	A	NA	NA	NA	Heterochro
chr2	172974735	172974736	cg05714155	B	NA	NA	NA	Heterochro
chr2	214992482	214992483	cg05730975	B	NA	NA	NA	Heterochro
chr15	72072813	72072814	cg05739476	B	NA	NA	NA	CTCF
chr11	68181383	68181384	cg05754939	A	NA	1	1	Heterochro
chr10	80008637	80008638	cg05757757	B	NA	NA	NA	Heterochro
chr17	79536389	79536390	cg05767654	A	NA	NA	NA	Heterochro
chr1	201574716	201574717	cg05779441	A	NA	NA	1	Heterochro
chr6	155739835	155739836	cg05797854	B	NA	NA	NA	Heterochro
chr8	70378959	70378960	cg05806180	B	NA	NA	NA	Heterochro
chrX	44168212	44168213	cg05806387	A	NA	NA	NA	NA
chr6	26018127	26018128	cg05816193	B	NA	NA	NA	Heterochro
chr3	69172203	69172204	cg05834895	A	NA	NA	NA	Heterochro
chr5	43007632	43007633	cg05839377	B	NA	NA	NA	CTCF+Promoter
chr1	153330257	153330258	cg05848175	B	NA	1	NA	Enhancer
chr10	29955458	29955459	cg05855983	A	1	1	1	Transcribed
chr14	99581739	99581740	cg05857728	A	NA	NA	NA	Heterochro
chr16	77469667	77469668	cg05859267	A	NA	1	1	Repressed
chr16	19017211	19017212	cg05860566	B	NA	NA	NA	Repressed
chr11	26744484	26744485	cg05862393	A	NA	NA	NA	Heterochro
chr2	44066030	44066031	cg05864261	A	NA	NA	NA	Heterochro
chr2	177030150	177030151	cg05864326	B	NA	NA	NA	Heterochro
chr17	11943841	11943842	cg05865769	A	NA	1	NA	Heterochro
chr10	134500794	134500795	cg05887821	A	NA	NA	NA	Heterochro
chr2	27529325	27529326	cg05901357	B	NA	NA	NA	Heterochro
chr5	38595383	38595384	cg05912079	B	NA	NA	NA	Heterochro
chr12	93130344	93130345	cg05916700	A	1	1	1	Heterochro
chr1	77533592	77533593	cg05919105	A	NA	NA	1	Heterochro
chr16	86735122	86735123	cg05933997	A	NA	NA	NA	Heterochro
chr12	121416390	121416391	cg05934698	A	NA	NA	NA	Heterochro
chr11	26743425	26743426	cg05953243	A	NA	NA	NA	Heterochro
chr1	21645238	21645239	cg05954918	A	NA	1	NA	Enhancer
chr11	68517164	68517165	cg05959989	A	NA	NA	NA	Enhancer
chr2	191044915	191044916	cg05969591	B	NA	NA	NA	CTCF
chr2	154669330	154669331	cg05977696	A	1	NA	1	Heterochro
chr5	141395447	141395448	cg05979766	B	NA	NA	NA	Heterochro
chr5	40841590	40841591	cg05981038	B	NA	NA	1	Heterochro
chr16	1844962	1844963	cg05982504	A	NA	NA	NA	Transcribed
chr2	219723705	219723706	cg05985303	B	NA	NA	NA	Repressed
chr6	15304885	15304886	cg05985988	A	NA	NA	NA	Transcribed
chr2	219186017	219186018	cg05991184	A	NA	NA	NA	Enhancer
chr20	55964998	55964999	cg05995220	B	NA	NA	NA	CTCF+Enhancer
chr6	10425553	10425554	cg06014958	B	NA	NA	NA	Transcribed
chr2	365232	365233	cg06020182	A	NA	NA	NA	Heterochro
chr2	7058545	7058546	cg06023570	B	NA	NA	NA	Enhancer
chr13	24844852	24844853	cg06034127	B	NA	NA	NA	Heterochro
chr1	21835217	21835218	cg06035250	B	NA	NA	NA	Heterochro
chr11	70672835	70672836	cg06039161	B	NA	NA	NA	Heterochro
chr7	55661735	55661736	cg06042156	B	NA	NA	NA	CTCF
chr8	55087323	55087324	cg06042504	B	NA	NA	NA	Heterochro
chr8	1947038	1947039	cg06047886	A	1	1	1	Heterochro
chr2	177356276	177356277	cg06065019	B	NA	NA	NA	Heterochro
chr3	69812798	69812799	cg06070625	A	NA	NA	NA	Heterochro
chr19	852114	852115	cg06100973	B	NA	NA	NA	Heterochro
chr12	96895446	96895447	cg06102602	B	NA	NA	NA	Heterochro
chr3	193923516	193923517	cg06103243	B	NA	NA	NA	CTCF
chr16	19584490	19584491	cg06105093	A	NA	NA	NA	Transcribed
chr19	50004294	50004295	cg06105296	B	NA	NA	NA	Transcribed
chr11	129980478	129980479	cg06107796	A	NA	NA	1	Heterochro
chr7	154997361	154997362	cg06114334	B	NA	NA	NA	Transcribed
chr11	9253566	9253567	cg06126019	B	NA	NA	NA	Heterochro
chr7	73497616	73497617	cg06126335	B	NA	NA	NA	Promoter
chr7	16505617	16505618	cg06126713	B	NA	NA	NA	Heterochro
chr18	21245047	21245048	cg06131630	A	NA	1	1	Heterochro
chr7	30028307	30028308	cg06133110	B	NA	NA	1	Promoter
chr6	151335010	151335011	cg06138468	A	NA	NA	NA	Heterochro
chr12	11287344	11287345	cg06142509	A	NA	NA	NA	Heterochro
chr11	33892246	33892247	cg06148118	B	NA	NA	NA	Repressed
chr1	2063875	2063876	cg06157219	B	NA	NA	NA	CTCF
chr3	174155855	174155856	cg06160853	B	NA	NA	1	Heterochro
chr8	22432385	22432386	cg06164440	B	NA	NA	NA	CTCF
chr16	87101534	87101535	cg06164973	A	NA	NA	NA	Heterochro
chr6	117866589	117866590	cg06172859	A	NA	1	1	Heterochro
chr3	50378529	50378530	cg06172942	B	NA	NA	NA	Heterochro
chr2	63276216	63276217	cg06192497	B	NA	NA	NA	Heterochro
chr1	3605886	3605887	cg06202149	B	NA	NA	NA	Heterochro
chrX	39436753	39436754	cg06213900	A	NA	NA	NA	NA
chr13	82344645	82344646	cg06215562	A	NA	NA	NA	Heterochro
chr3	124284219	124284220	cg06218523	B	NA	NA	NA	Heterochro
chr2	67442562	67442563	cg06222012	B	NA	NA	NA	CTCF
chr12	89470213	89470214	cg06233186	A	NA	NA	1	Heterochro
chr11	60482517	60482518	cg06237220	B	NA	NA	NA	Heterochro
chr19	54876446	54876447	cg06238491	B	NA	NA	NA	Heterochro
chr22	31030853	31030854	cg06246950	B	NA	NA	1	Enhancer
chr11	78771032	78771033	cg06251348	A	NA	1	1	Enhancer
chr4	114064176	114064177	cg06254768	A	NA	NA	NA	Transcribed
chr20	2360396	2360397	cg06261066	B	NA	NA	NA	Heterochro
chr2	217484859	217484860	cg06271720	A	NA	1	1	Enhancer
chr11	2890190	2890191	cg06281297	B	NA	NA	NA	Heterochro
chr11	61062910	61062911	cg06282270	B	NA	NA	NA	Enhancer
chr4	3013267	3013268	cg06286026	A	NA	NA	NA	Heterochro
chr3	139970779	139970780	cg06288131	B	NA	NA	NA	Heterochro
chr16	29789503	29789504	cg06289826	A	NA	NA	1	Enhancer
chr17	44321403	44321404	cg06291494	A	NA	NA	NA	Heterochro
chr10	51566673	51566674	cg06298701	A	NA	NA	NA	Transcribed
chr16	88978463	88978464	cg06326865	B	NA	NA	NA	Heterochro
chr11	62610003	62610004	cg06335918	B	NA	NA	NA	Enhancer
chr1	25893405	25893406	cg06359931	A	NA	1	NA	Heterochro
chr7	16505602	16505603	cg06363129	B	NA	NA	NA	Heterochro
chr3	15914952	15914953	cg06368401	A	1	1	1	Heterochro
chr10	101211430	101211431	cg06368618	A	NA	1	1	Heterochro
chr1	203278044	203278045	cg06373167	A	NA	NA	NA	Transcribed
chr12	51717978	51717979	cg06380123	B	NA	NA	NA	Enhancer
chr12	116997022	116997023	cg06383241	B	NA	1	NA	Enhancer
chr2	102783282	102783283	cg06392753	A	NA	NA	NA	Heterochro
chr8	18836280	18836281	cg06399735	B	NA	NA	NA	Heterochro
chr10	21456039	21456040	cg06411879	A	NA	NA	1	Promoter
chr2	19338174	19338175	cg06428196	A	1	1	1	Enhancer
chr3	99833735	99833736	cg06436504	A	NA	1	1	Enhancer
chr13	50590075	50590076	cg06440361	A	NA	NA	NA	Heterochro
chr19	11617844	11617845	cg06444515	A	NA	1	NA	Enhancer
chr17	59521422	59521423	cg06454901	B	NA	NA	NA	Poised_Promoter
chr20	42825248	42825249	cg06466728	A	NA	NA	1	CTCF
chr10	70010790	70010791	cg06467951	A	NA	1	1	Heterochro
chr6	131184706	131184707	cg06472688	A	NA	1	1	Heterochro
chr11	65406254	65406255	cg06492744	B	NA	NA	NA	Enhancer
chr5	134990562	134990563	cg06520081	A	NA	NA	NA	Heterochro
chr1	25349006	25349007	cg06527318	B	NA	NA	NA	Heterochro
chr2	662602	662603	cg06534853	B	NA	NA	NA	CTCF
chr5	114462117	114462118	cg06548710	A	NA	NA	NA	Heterochro
chr5	98088946	98088947	cg06550986	A	NA	NA	1	Heterochro
chr4	129582864	129582865	cg06567920	B	NA	NA	NA	Heterochro
chr19	50831901	50831902	cg06572160	B	NA	NA	NA	CTCF+Promoter
chr10	134752183	134752184	cg06579154	B	NA	NA	NA	Heterochro
chr12	5603168	5603169	cg06582426	A	NA	NA	NA	Heterochro
chr7	961457	961458	cg06589239	B	NA	NA	NA	Enhancer
chr21	47361644	47361645	cg06597541	A	NA	NA	NA	Heterochro
chr2	1746509	1746510	cg06599209	B	NA	NA	NA	Transcribed
chr9	131182093	131182094	cg06619282	B	NA	NA	NA	Promoter
chr1	848409	848410	cg06623778	B	NA	NA	NA	CTCF
chr5	121755088	121755089	cg06635849	A	1	1	1	Heterochro
chr14	56735184	56735185	cg06638383	A	NA	NA	NA	Heterochro
chr1	207250784	207250785	cg06640374	A	NA	NA	NA	Heterochro
chr12	104853274	104853275	cg06647068	B	NA	NA	NA	Heterochro
chr5	73612203	73612204	cg06647928	A	1	1	1	CTCF+Enhancer
chr12	116599557	116599558	cg06651530	A	NA	1	1	CTCF+Enhancer
chr5	139018890	139018891	cg06660160	A	NA	NA	NA	Enhancer
chr17	80200634	80200635	cg06682330	A	NA	NA	NA	Enhancer
chr7	92238207	92238208	cg06688763	A	NA	1	1	CTCF+Promoter
chr9	97402555	97402556	cg06705237	A	NA	1	NA	CTCF+Enhancer
chr2	65641018	65641019	cg06720544	A	NA	1	1	Enhancer
chr15	27643990	27643991	cg06721137	A	NA	1	1	Heterochro
chr3	149294286	149294287	cg06728055	B	NA	NA	NA	Heterochro
chr2	238832202	238832203	cg06728658	B	NA	NA	NA	Transcribed
chr1	113255818	113255819	cg06740440	A	NA	NA	NA	Enhancer
chr7	80550531	80550532	cg06743037	A	1	1	1	Enhancer
chr1	65467980	65467981	cg06748470	B	NA	NA	NA	Promoter
chr16	85116424	85116425	cg06759971	B	NA	NA	NA	Heterochro
chr2	119068497	119068498	cg06760077	B	NA	NA	NA	Repressed
chr17	59573001	59573002	cg06762332	B	NA	NA	NA	CTCF
chr8	644572	644573	cg06765219	A	1	1	1	Enhancer
chr6	143206075	143206076	cg06770429	B	NA	NA	NA	Heterochro
chr1	95258162	95258163	cg06788267	B	NA	NA	NA	CTCF
chr3	69942668	69942669	cg06789445	A	1	1	1	Heterochro
chr12	133135361	133135362	cg06791426	B	NA	NA	NA	Heterochro
chr5	137670363	137670364	cg06799163	A	NA	NA	NA	Heterochro
chr4	57737651	57737652	cg06815411	B	NA	NA	NA	Heterochro
chr4	166131638	166131639	cg06817539	A	1	1	1	Heterochro
chr12	97887662	97887663	cg06818217	B	NA	NA	NA	Enhancer
chr17	48912952	48912953	cg06827038	B	NA	NA	NA	Heterochro
chr1	205535232	205535233	cg06827850	A	NA	1	1	Repressed
chr10	75659483	75659484	cg06829584	B	NA	NA	NA	Enhancer
chr8	142413013	142413014	cg06830360	B	NA	NA	NA	Heterochro
chr1	205633759	205633760	cg06832359	A	NA	1	NA	Enhancer
chr10	35926564	35926565	cg06850005	B	NA	NA	NA	Heterochro
chr5	133436368	133436369	cg06851151	B	NA	NA	NA	Heterochro
chr10	24841602	24841603	cg06854478	B	NA	NA	NA	CTCF
chr16	20359815	20359816	cg06861044	B	NA	NA	NA	Transcribed
chr15	68152850	68152851	cg06861115	B	NA	NA	NA	Transcribed
chr12	46767683	46767684	cg06864895	B	NA	NA	NA	Enhancer
chr6	55740182	55740183	cg06865255	A	NA	1	1	Enhancer
chr1	43127922	43127923	cg06872673	A	NA	NA	NA	Transcribed
chr5	167545249	167545250	cg06873590	A	NA	NA	NA	Heterochro
chr10	129197625	129197626	cg06876157	A	NA	NA	NA	Heterochro
chr6	75918165	75918166	cg06880028	B	NA	NA	NA	Repressed
chr1	200119987	200119988	cg06880420	A	NA	1	1	CTCF+Enhancer
chr1	227754452	227754453	cg06882842	A	NA	NA	NA	Heterochro
chr16	1844152	1844153	cg06886374	A	NA	1	NA	Enhancer
chr11	121665583	121665584	cg06898823	A	NA	NA	NA	Heterochro
chr1	208037215	208037216	cg06899483	A	NA	1	NA	Heterochro
chr19	4555999	4556000	cg06915470	B	NA	NA	NA	Heterochro
chr12	64474195	64474196	cg06919312	A	NA	1	1	Enhancer
chr4	44682858	44682859	cg06934829	A	NA	NA	1	Heterochro
chr1	3589971	3589972	cg06939447	B	NA	NA	NA	Transcribed
chr5	132113776	132113777	cg06941635	A	NA	NA	NA	Heterochro
chr16	11422409	11422410	cg06946797	B	NA	1	1	CTCF+Enhancer
chr2	85122086	85122087	cg06963182	B	NA	NA	NA	Enhancer
chr21	44867263	44867264	cg06965300	B	NA	NA	NA	Heterochro
chr17	40573643	40573644	cg06968912	B	NA	NA	NA	Repressed
chr16	30040055	30040056	cg06985993	B	NA	NA	NA	Heterochro
chr12	47427791	47427792	cg06996254	A	1	1	NA	Enhancer
chr13	111452040	111452041	cg06997226	B	NA	NA	NA	Heterochro
chr1	238226289	238226290	cg07022289	A	NA	NA	NA	Heterochro
chr22	42828516	42828517	cg07044422	B	NA	NA	NA	Heterochro
chr2	52039654	52039655	cg07045873	A	NA	NA	1	Heterochro
chr2	237623903	237623904	cg07046426	B	NA	NA	NA	Transcribed
chr12	53341805	53341806	cg07051221	A	NA	NA	1	Promoter
chr18	12095187	12095188	cg07054564	A	NA	NA	1	Heterochro
chrX	72781733	72781734	cg07061351	A	NA	NA	NA	NA
chr15	89192956	89192957	cg07069934	B	NA	1	NA	Enhancer
chrX	89176658	89176659	cg07070466	A	NA	NA	NA	NA
chr3	141399954	141399955	cg07070728	B	NA	NA	NA	Heterochro
chr7	2870441	2870442	cg07073096	A	NA	1	1	Enhancer
chr2	171094206	171094207	cg07084019	A	NA	1	1	Transcribed
chr7	27160586	27160587	cg07094847	A	1	1	1	Heterochro
chr11	71146096	71146097	cg07099121	B	NA	NA	NA	Enhancer
chr17	20171047	20171048	cg07103201	B	NA	NA	NA	Heterochro
chr6	157410776	157410777	cg07107055	A	NA	NA	1	Heterochro
chr12	51718011	51718012	cg07119472	B	NA	NA	NA	Enhancer
chr1	40503386	40503387	cg07121050	A	NA	NA	NA	Heterochro
chr12	108153566	108153567	cg07128624	A	NA	1	1	Promoter
chr2	86420600	86420601	cg07133479	A	NA	NA	NA	Enhancer
chr11	36422377	36422378	cg07136133	B	NA	NA	NA	Heterochro
chr5	42992774	42992775	cg07137955	B	NA	NA	NA	Heterochro
chr3	63922542	63922543	cg07139503	A	1	1	1	Enhancer
chr2	10665727	10665728	cg07139514	A	NA	NA	NA	Repressed
chr8	142299684	142299685	cg07140289	A	1	1	1	Enhancer
chr1	8692312	8692313	cg07145988	A	NA	NA	NA	Heterochro
chr7	102775759	102775760	cg07148407	A	NA	NA	NA	Transcribed
chr17	28705245	28705246	cg07156669	B	NA	NA	NA	Transcribed
chr5	126984994	126984995	cg07157169	A	NA	NA	1	Heterochro
chr6	158763463	158763464	cg07159114	A	NA	NA	1	Heterochro
chr10	102123573	102123574	cg07161848	A	NA	NA	NA	Transcribed
chr1	76899846	76899847	cg07163168	A	NA	1	1	Heterochro
chr14	106071651	106071652	cg07163845	B	NA	NA	NA	Transcribed
chr18	19445471	19445472	cg07178008	A	1	1	1	Heterochro
chr2	122156917	122156918	cg07180571	A	NA	NA	NA	Heterochro
chr6	31845721	31845722	cg07185041	A	NA	NA	1	Enhancer
chr12	94699141	94699142	cg07200939	A	NA	NA	1	Heterochro
chr6	31477847	31477848	cg07207660	A	1	1	1	Enhancer
chr5	72989417	72989418	cg07211251	A	NA	NA	1	CTCF
chr13	101186172	101186173	cg07218357	A	NA	1	1	Heterochro
chr2	121338498	121338499	cg07218647	B	NA	NA	NA	Heterochro
chr7	16505592	16505593	cg07220448	B	NA	NA	NA	Heterochro
chr22	46930499	46930500	cg07223632	A	NA	NA	NA	Promoter
chr17	48555565	48555566	cg07224067	A	NA	NA	NA	Enhancer
chr11	62474725	62474726	cg07237830	A	NA	NA	NA	Enhancer
chr12	70289007	70289008	cg07250771	A	NA	NA	NA	Heterochro
chr12	97957454	97957455	cg07287698	B	NA	NA	NA	Enhancer
chr7	23510112	23510113	cg07297397	B	NA	NA	NA	Repressed
chr2	153264085	153264086	cg07298347	B	NA	NA	NA	Heterochro
chr17	4743324	4743325	cg07307484	A	NA	NA	NA	Transcribed
chr7	148901717	148901718	cg07309820	A	NA	1	NA	Enhancer
chr1	15656086	15656087	cg07312051	B	NA	NA	NA	Heterochro
chr6	167810043	167810044	cg07358634	A	NA	NA	1	Heterochro
chr9	29825210	29825211	cg07370274	A	NA	NA	NA	Heterochro
chr1	227204743	227204744	cg07379550	A	NA	NA	1	Heterochro
chr1	159902859	159902860	cg07379893	B	NA	NA	NA	Heterochro
chr17	76880071	76880072	cg07382998	B	NA	NA	NA	Enhancer
chr5	969899	969900	cg07406498	B	NA	NA	NA	Repressed
chr11	69469290	69469291	cg07426960	A	NA	1	1	Enhancer
chr17	78165917	78165918	cg07428907	B	NA	NA	NA	Heterochro
chr17	72954350	72954351	cg07430967	B	NA	NA	NA	CTCF
chr3	67698057	67698058	cg07438401	A	1	1	1	Enhancer
chr18	77312717	77312718	cg07461111	A	NA	NA	NA	Heterochro
chr7	92466386	92466387	cg07469637	B	NA	NA	NA	Heterochro
chr17	38170906	38170907	cg07472953	B	NA	NA	NA	Heterochro
chr2	114261979	114261980	cg07480369	B	NA	NA	NA	Repressed
chr11	128681282	128681283	cg07486669	A	NA	NA	NA	Heterochro
chr10	27235514	27235515	cg07492910	B	NA	NA	NA	Enhancer
chr13	78492216	78492217	cg07495027	A	NA	NA	NA	Heterochro
chr22	30663041	30663042	cg07498879	B	NA	NA	NA	Heterochro
chr11	113650169	113650170	cg07504127	A	NA	1	NA	Heterochro
chr4	24554321	24554322	cg07522639	A	NA	NA	1	Enhancer
chr7	7392557	7392558	cg07540326	B	NA	NA	NA	CTCF
chr5	43020238	43020239	cg07541200	B	NA	NA	NA	CTCF+Promoter
chr11	34288225	34288226	cg07541559	B	NA	NA	NA	Transcribed
chr1	39724195	39724196	cg07554759	A	NA	NA	NA	Transcribed
chr11	10543456	10543457	cg07565042	A	NA	NA	NA	Heterochro
chr5	39374990	39374991	cg07566931	A	NA	NA	NA	Heterochro
chr1	39875238	39875239	cg07570723	B	NA	NA	NA	Promoter
chr14	21155679	21155680	cg07572927	A	NA	NA	1	Heterochro
chr2	159475928	159475929	cg07584765	A	NA	NA	1	Heterochro
chr5	148728200	148728201	cg07598021	A	NA	1	1	Transcribed
chr1	44344466	44344467	cg07598341	A	NA	NA	NA	Heterochro
chr6	31839025	31839026	cg07601645	B	NA	NA	NA	Transcribed
chr1	43158097	43158098	cg07603685	A	NA	NA	NA	Enhancer
chr16	85343650	85343651	cg07609780	B	NA	NA	NA	Enhancer
chr3	52088726	52088727	cg07615364	B	NA	NA	NA	Heterochro
chr17	55742491	55742492	cg07618409	A	NA	NA	NA	Enhancer
chr3	136533970	136533971	cg07624918	A	NA	NA	NA	Heterochro
chr3	50312389	50312390	cg07629965	B	NA	NA	NA	Heterochro
chr4	16086023	16086024	cg07656173	B	NA	NA	NA	Heterochro
chr10	71930999	71931000	cg07661904	B	NA	NA	NA	Promoter
chr16	84539641	84539642	cg07663765	B	NA	NA	NA	CTCF+Enhancer
chr10	100171689	100171690	cg07670676	A	NA	1	NA	Enhancer
chr19	2193637	2193638	cg07675780	A	NA	NA	NA	Heterochro
chr3	18168406	18168407	cg07694806	A	NA	1	1	Heterochro
chr16	1516049	1516050	cg07697465	A	NA	NA	NA	Heterochro
chr12	63194001	63194002	cg07699978	A	NA	1	1	Enhancer
chr1	144926986	144926987	cg07703701	A	NA	NA	NA	Heterochro
chr2	235907647	235907648	cg07717588	A	NA	1	1	Transcribed
chr12	42987806	42987807	cg07723902	A	NA	1	1	Heterochro
chr17	19290503	19290504	cg07727884	B	NA	NA	NA	Repressed
chr6	86215383	86215384	cg07735152	A	NA	NA	NA	Heterochro
chr4	141019154	141019155	cg07735577	B	NA	NA	NA	Heterochro
chr16	86613731	86613732	cg07748217	A	NA	NA	NA	Heterochro
chr1	87655840	87655841	cg07781995	A	NA	NA	NA	Heterochro
chr1	21917570	21917571	cg07798347	B	NA	NA	NA	Heterochro
chr5	169817797	169817798	cg07802909	A	NA	NA	NA	Heterochro
chr20	49346624	49346625	cg07803218	A	NA	1	1	CTCF+Promoter
chr12	27849452	27849453	cg07809176	A	NA	NA	1	Heterochro
chr1	218524558	218524559	cg07810039	B	NA	NA	NA	Heterochro
chr12	66324092	66324093	cg07810733	A	NA	1	NA	Heterochro
chr19	40789857	40789858	cg07815521	A	NA	NA	NA	Enhancer
chr10	21456020	21456021	cg07815856	A	NA	NA	1	Promoter
chr6	26017280	26017281	cg07816556	B	NA	NA	NA	Heterochro
chr13	52301946	52301947	cg07818422	A	NA	NA	NA	Heterochro
chr7	45020086	45020087	cg07826859	B	NA	NA	NA	Heterochro
chr19	4374239	4374240	cg07830557	B	NA	NA	NA	Enhancer
chr17	7960092	7960093	cg07840332	A	1	1	1	Enhancer
chr2	85361959	85361960	cg07847030	B	NA	NA	NA	Heterochro
chr5	177853481	177853482	cg07858195	A	NA	NA	NA	Heterochro
chr13	112761844	112761845	cg07861790	A	NA	NA	NA	Heterochro
chr5	139641530	139641531	cg07875121	A	NA	NA	1	Heterochro
chr19	728176	728177	cg07876162	B	NA	NA	NA	Heterochro
chr8	82375121	82375122	cg07886701	A	NA	NA	NA	Heterochro
chr1	238024484	238024485	cg07902387	A	NA	NA	NA	Heterochro
chr6	22892738	22892739	cg07904452	B	NA	NA	NA	Heterochro
chr1	175163045	175163046	cg07916615	A	NA	NA	NA	Heterochro
chr1	11211274	11211275	cg07922924	A	NA	NA	NA	Heterochro
chr19	15580721	15580722	cg07931411	B	NA	NA	NA	Heterochro
chr2	113594375	113594376	cg07935264	B	NA	NA	NA	Heterochro
chr14	65173434	65173435	cg07942500	A	NA	1	1	Enhancer
chr14	60194823	60194824	cg07950296	A	NA	NA	NA	Heterochro
chr7	83461505	83461506	cg07960922	A	NA	NA	1	Heterochro
chr1	155764892	155764893	cg07963046	A	NA	NA	1	Heterochro
chr10	33212865	33212866	cg07963705	A	1	NA	NA	Heterochro
chr2	9565042	9565043	cg07974891	A	NA	NA	NA	Heterochro
chr10	116298339	116298340	cg07978738	B	NA	NA	NA	Heterochro
chr19	5822630	5822631	cg07997737	A	NA	NA	NA	CTCF
chr4	5035653	5035654	cg07998908	B	NA	NA	NA	Heterochro
chr13	112049705	112049706	cg08015388	A	NA	NA	NA	Heterochro
chr17	8296319	8296320	cg08016315	A	NA	NA	NA	Transcribed
chr14	105286102	105286103	cg08033845	A	1	1	1	Enhancer
chr15	66971801	66971802	cg08036487	A	NA	NA	1	Heterochro
chr11	78093881	78093882	cg08041603	A	NA	NA	NA	Heterochro
chr9	102591302	102591303	cg08042258	A	NA	NA	NA	Heterochro
chr6	41691270	41691271	cg08053935	B	NA	NA	NA	Transcribed
chr16	2737356	2737357	cg08055663	B	NA	NA	NA	Heterochro
chr1	95179425	95179426	cg08056069	B	NA	NA	NA	Heterochro
chr15	45803341	45803342	cg08057475	A	NA	NA	NA	Heterochro
chr16	4389056	4389057	cg08060501	A	NA	1	NA	Enhancer
chr7	16887412	16887413	cg08070476	A	1	1	1	Enhancer
chr6	31476968	31476969	cg08074131	A	NA	NA	NA	Enhancer
chr12	51718112	51718113	cg08075204	B	NA	NA	NA	Enhancer
chr9	129885080	129885081	cg08076018	B	NA	NA	NA	Heterochro
chr14	62001072	62001073	cg08077807	A	NA	NA	1	Transcribed
chr19	55791950	55791951	cg08088161	B	NA	NA	NA	Transcribed
chr7	55003149	55003150	cg08116922	A	NA	NA	NA	Heterochro
chr1	153746211	153746212	cg08129092	B	NA	NA	NA	Heterochro
chr16	609679	609680	cg08133584	B	NA	NA	NA	Heterochro
chr14	103394355	103394356	cg08147181	B	NA	NA	NA	Enhancer
chr4	139819191	139819192	cg08159033	A	1	1	1	CTCF+Enhancer
chr16	14280512	14280513	cg08202399	A	NA	NA	NA	Enhancer
chr5	43040174	43040175	cg08205639	B	NA	NA	NA	CTCF+Promoter
chr8	40842173	40842174	cg08208317	B	NA	NA	NA	Heterochro
chr2	1725761	1725762	cg08216099	B	NA	NA	NA	Heterochro
chr1	210558509	210558510	cg08240383	A	NA	1	1	Heterochro
chr5	144851698	144851699	cg08244581	A	1	NA	1	Heterochro
chr16	88111009	88111010	cg08250921	A	1	1	1	Enhancer
chr19	46174565	46174566	cg08264859	B	NA	NA	NA	Transcribed
chr5	123149716	123149717	cg08266095	A	NA	1	1	Transcribed
chr13	113760006	113760007	cg08266168	A	1	1	1	CTCF+Enhancer
chr6	157131429	157131430	cg08268892	A	NA	NA	NA	Heterochro
chr1	2222674	2222675	cg08271229	B	NA	NA	NA	Heterochro
chr5	570685	570686	cg08273063	A	NA	NA	NA	Heterochro
chr16	1169376	1169377	cg08276524	B	NA	NA	NA	Heterochro
chr22	31506825	31506826	cg08285033	A	NA	NA	NA	Heterochro
chr7	18534872	18534873	cg08285151	B	NA	NA	NA	Heterochro
chr15	71371827	71371828	cg08285677	A	1	1	1	Enhancer
chr17	80186275	80186276	cg08296680	B	NA	NA	NA	Transcribed
chr16	85343488	85343489	cg08297985	B	NA	NA	NA	Enhancer
chr5	179344619	179344620	cg08299521	B	NA	NA	NA	Heterochro
chr7	127984393	127984394	cg08309135	A	NA	NA	1	Promoter
chr5	141443781	141443782	cg08312412	B	NA	NA	NA	Heterochro
chr11	58361664	58361665	cg08325842	A	NA	NA	NA	Heterochro
chr20	57982969	57982970	cg08330217	A	NA	NA	NA	Heterochro
chr19	58837196	58837197	cg08337420	A	NA	NA	NA	Enhancer
chr15	79283460	79283461	cg08341278	A	NA	NA	NA	Transcribed
chr13	113980035	113980036	cg08351085	A	NA	1	1	Enhancer
chr1	204224820	204224821	cg08355099	A	NA	NA	NA	Heterochro
chr3	54861701	54861702	cg08362628	A	NA	NA	NA	Heterochro
chr10	27827130	27827131	cg08364860	A	NA	NA	NA	Heterochro
chr15	80878744	80878745	cg08371852	A	NA	1	1	Enhancer
chr2	201652352	201652353	cg08380379	A	1	1	1	Enhancer
chr4	987108	987109	cg08393516	A	NA	1	NA	Enhancer
chr3	3151899	3151900	cg08404225	A	NA	NA	NA	Heterochro
chr5	145236139	145236140	cg08416194	B	NA	NA	NA	Heterochro
chr5	32628318	32628319	cg08450554	A	NA	NA	1	CTCF
chr17	1900131	1900132	cg08457620	A	NA	NA	1	Enhancer
chr13	51844375	51844376	cg08471972	A	NA	NA	1	Heterochro
chr2	129067253	129067254	cg08472795	A	NA	1	NA	Enhancer
chr17	58807667	58807668	cg08477158	B	1	NA	NA	Repressed
chr2	19387323	19387324	cg08479629	B	NA	NA	NA	Heterochro
chr11	62573844	62573845	cg08496737	B	NA	NA	NA	Promoter
chr5	59086432	59086433	cg08500112	B	NA	NA	NA	Heterochro
chr5	149763820	149763821	cg08500159	A	NA	NA	NA	Heterochro
chr19	836606	836607	cg08504143	B	NA	NA	NA	Heterochro
chr2	217990268	217990269	cg08508775	A	NA	NA	NA	Heterochro
chr5	171997457	171997458	cg08532862	A	NA	1	NA	Heterochro
chr19	49250452	49250453	cg08536841	B	NA	NA	NA	Transcribed
chr13	46098921	46098922	cg08589212	A	1	1	1	Enhancer
chr22	37257124	37257125	cg08612539	B	NA	NA	NA	Heterochro
chr2	133428836	133428837	cg08613144	B	NA	NA	NA	Promoter
chr11	59666274	59666275	cg08617645	A	NA	1	1	Heterochro
chr15	89418456	89418457	cg08631783	A	NA	NA	NA	Heterochro
chr6	71816668	71816669	cg08636385	B	NA	NA	NA	Heterochro
chr10	73848764	73848765	cg08641278	B	NA	NA	1	Heterochro
chr4	3495341	3495342	cg08644045	B	NA	NA	NA	Transcribed
chr13	31675073	31675074	cg08651573	B	NA	NA	NA	Heterochro
chr2	65543410	65543411	cg08651590	A	NA	1	1	Enhancer
chr3	156530506	156530507	cg08651937	A	NA	1	1	Enhancer
chr1	227015418	227015419	cg08654091	B	NA	NA	NA	Heterochro
chr19	13861340	13861341	cg08654288	A	NA	NA	NA	Enhancer
chr12	11062035	11062036	cg08658594	A	NA	1	1	Heterochro
chr11	121229765	121229766	cg08669096	B	NA	NA	NA	Heterochro
chr15	41793881	41793882	cg08680048	B	NA	NA	NA	Heterochro
chr15	70371326	70371327	cg08688393	A	NA	NA	NA	Heterochro
chr19	41310517	41310518	cg08689929	A	NA	NA	NA	Enhancer
chr12	116757896	116757897	cg08693490	B	NA	NA	NA	Heterochro
chr16	28573379	28573380	cg08726667	A	NA	1	NA	Enhancer
chr16	89023389	89023390	cg08732950	B	NA	NA	NA	Heterochro
chr5	163086064	163086065	cg08734395	A	NA	NA	NA	Heterochro
chr4	1754069	1754070	cg08745334	B	NA	NA	NA	Heterochro
chr2	172946193	172946194	cg08750504	B	NA	NA	NA	Repressed
chr12	111016566	111016567	cg08752433	B	NA	NA	NA	Transcribed
chr4	38807382	38807383	cg08757862	B	NA	NA	NA	Heterochro
chr5	150849936	150849937	cg08758185	A	NA	NA	1	Heterochro
chr8	37826337	37826338	cg08772302	B	NA	NA	NA	Heterochro
chr8	30375536	30375537	cg08774902	A	NA	NA	NA	Transcribed
chr11	60779666	60779667	cg08792703	B	NA	NA	NA	Heterochro
chr2	70009201	70009202	cg08792812	A	NA	NA	1	Heterochro
chr19	47921399	47921400	cg08810007	B	NA	NA	NA	Promoter
chr10	31996740	31996741	cg08813925	B	NA	NA	NA	Heterochro
chr22	46929995	46929996	cg08815672	A	NA	NA	NA	Promoter
chr7	4876909	4876910	cg08818716	B	NA	1	NA	Enhancer
chr5	139067293	139067294	cg08819431	A	NA	NA	NA	Transcribed
chr17	77042745	77042746	cg08821600	A	NA	NA	NA	Repressed
chr19	56701088	56701089	cg08835915	A	NA	NA	1	Heterochro
chr8	126619805	126619806	cg08843064	B	NA	NA	NA	Heterochro
chr16	1630804	1630805	cg08846467	A	NA	1	1	Enhancer
chr10	71228077	71228078	cg08851181	A	NA	NA	NA	Enhancer
chr16	1843915	1843916	cg08853572	A	NA	NA	NA	Heterochro
chr4	16086085	16086086	cg08855742	B	NA	NA	NA	Heterochro
chr2	97291520	97291521	cg08883078	A	NA	NA	NA	Heterochro
chr11	69264296	69264297	cg08885142	B	NA	NA	NA	Transcribed
chr1	185229087	185229088	cg08887114	A	NA	1	1	Heterochro
chr5	168894603	168894604	cg08888918	A	NA	NA	1	Heterochro
chr8	126649807	126649808	cg08913523	B	NA	NA	NA	Heterochro
chr10	16565058	16565059	cg08926571	A	NA	NA	NA	Heterochro
chr1	17614144	17614145	cg08939394	B	NA	NA	NA	Heterochro
chr2	237514003	237514004	cg08940490	B	NA	NA	NA	Heterochro
chr11	36422615	36422616	cg08943494	B	NA	NA	NA	Heterochro
chr15	63671692	63671693	cg08947167	A	1	1	1	Enhancer
chr2	212895973	212895974	cg08955099	B	NA	NA	NA	Heterochro
chr5	75009014	75009015	cg08972357	A	NA	NA	NA	Transcribed
chr5	157255237	157255238	cg08988323	B	NA	NA	NA	Heterochro
chr4	186435488	186435489	cg08988420	A	NA	1	1	Enhancer
chr16	615782	615783	cg08989290	A	NA	NA	NA	Enhancer
chr12	98151379	98151380	cg08993878	B	NA	NA	NA	Enhancer
chr13	41187926	41187927	cg09000385	B	NA	NA	NA	Heterochro
chr3	64049408	64049409	cg09006292	A	NA	NA	1	CTCF+Enhancer
chr16	24748339	24748340	cg09018299	A	1	1	1	Enhancer
chr10	117735350	117735351	cg09031776	B	NA	NA	NA	Heterochro
chr2	113837401	113837402	cg09040174	A	NA	1	1	CTCF
chr22	20745587	20745588	cg09069290	A	NA	NA	NA	Heterochro
chr13	78218779	78218780	cg09075137	A	NA	NA	NA	Heterochro
chr16	17510730	17510731	cg09078293	B	NA	NA	NA	Heterochro
chr4	127966639	127966640	cg09086615	A	NA	NA	1	Heterochro
chr3	127803668	127803669	cg09089421	A	NA	1	1	Enhancer
chr1	21952566	21952567	cg09118749	A	NA	1	NA	Enhancer
chr7	2549030	2549031	cg09125127	B	NA	NA	NA	Transcribed
chr4	40675171	40675172	cg09126279	B	NA	NA	NA	Enhancer
chr1	113265753	113265754	cg09126636	B	NA	NA	NA	Heterochro
chr17	35418337	35418338	cg09127007	A	NA	1	1	Transcribed
chr1	232684113	232684114	cg09132058	A	NA	NA	1	Transcribed
chr16	20055221	20055222	cg09132909	B	NA	NA	NA	Heterochro
chr6	14492164	14492165	cg09148630	A	1	1	1	Heterochro
chr17	48552276	48552277	cg09151131	B	NA	NA	NA	Transcribed
chr2	241080394	241080395	cg09186122	B	NA	NA	NA	Heterochro
chr15	77320384	77320385	cg09192711	A	NA	NA	NA	Heterochro
chr14	52794647	52794648	cg09208942	A	NA	1	1	Enhancer
chr1	42630526	42630527	cg09212118	A	NA	NA	NA	Enhancer
chr4	71575507	71575508	cg09215582	A	NA	NA	1	Transcribed
chr16	1205018	1205019	cg09238049	A	NA	1	1	Enhancer
chr6	132075947	132075948	cg09245901	A	1	1	1	Heterochro
chr19	2715150	2715151	cg09246948	A	NA	NA	NA	Heterochro
chr3	177239931	177239932	cg09247235	A	NA	NA	NA	Enhancer
chr1	210861240	210861241	cg09248613	B	NA	NA	NA	Heterochro
chr2	43019484	43019485	cg09256201	B	NA	NA	NA	Transcribed
chr16	20086891	20086892	cg09256941	B	NA	NA	NA	Heterochro
chr6	33147897	33147898	cg09261794	A	NA	NA	NA	Heterochro
chr20	39958363	39958364	cg09272948	B	NA	NA	NA	Heterochro
chr7	97663914	97663915	cg09276108	A	1	NA	1	Heterochro
chr7	105753386	105753387	cg09315887	B	NA	1	NA	Promoter
chr4	38807337	38807338	cg09316306	B	NA	NA	NA	Heterochro
chr6	31478822	31478823	cg09320595	A	NA	NA	NA	Enhancer
chr17	56634222	56634223	cg09327586	B	NA	NA	NA	Transcribed
chr2	223135786	223135787	cg09329930	A	NA	NA	1	Heterochro
chr20	31606541	31606542	cg09333580	B	NA	NA	NA	Heterochro
chr17	62255234	62255235	cg09335712	A	NA	NA	NA	Heterochro
chr10	112259305	112259306	cg09357462	A	NA	NA	1	CTCF+Promoter
chr3	50308602	50308603	cg09359006	A	NA	1	NA	Enhancer
chr1	163845190	163845191	cg09367817	A	NA	NA	NA	Heterochro
chr19	17351300	17351301	cg09371559	A	NA	1	NA	Enhancer
chr16	88111425	88111426	cg09376583	A	1	1	1	Enhancer
chr19	40789866	40789867	cg09380135	A	NA	NA	NA	Enhancer
chrX	65041584	65041585	cg09421361	A	NA	NA	NA	NA
chr7	128981604	128981605	cg09424566	A	NA	NA	NA	Heterochro
chr11	70672740	70672741	cg09448677	B	NA	NA	NA	Heterochro
chr13	108922504	108922505	cg09450063	B	NA	NA	NA	Heterochro
chr10	3792283	3792284	cg09455513	B	NA	NA	NA	Repressed
chr2	201606912	201606913	cg09455823	A	NA	1	1	Enhancer
chr9	38240325	38240326	cg09458931	A	NA	1	1	Heterochro
chr2	173685275	173685276	cg09459581	A	NA	1	1	Heterochro
chr10	31423550	31423551	cg09473745	B	NA	NA	NA	Enhancer
chr10	44101496	44101497	cg09478103	A	NA	1	1	CTCF+Enhancer
chr10	114678204	114678205	cg09480297	A	NA	NA	NA	Heterochro
chr2	228882605	228882606	cg09505145	A	NA	NA	NA	Heterochro
chr11	68722976	68722977	cg09510077	B	NA	NA	NA	Heterochro
chr10	106095350	106095351	cg09530438	B	NA	1	1	Enhancer
chr5	168439657	168439658	cg09536336	A	NA	NA	NA	Heterochro
chr3	99425497	99425498	cg09545918	A	NA	NA	NA	Heterochro
chr2	218770270	218770271	cg09548780	B	NA	NA	NA	Heterochro
chr11	11523491	11523492	cg09549591	B	NA	NA	NA	Heterochro
chr1	2065242	2065243	cg09560161	B	NA	NA	NA	Enhancer
chr4	106969512	106969513	cg09560658	A	NA	NA	NA	Heterochro
chr5	112541553	112541554	cg09565310	A	NA	NA	1	CTCF
chr5	53942237	53942238	cg09568647	B	NA	NA	NA	Heterochro
chr6	10395947	10395948	cg09579310	B	NA	NA	NA	Heterochro
chr5	171664436	171664437	cg09582738	A	NA	NA	NA	Heterochro
chr4	88530371	88530372	cg09590733	A	NA	NA	NA	Heterochro
chr9	115512530	115512531	cg09619598	B	NA	NA	NA	CTCF+Promoter
chr4	88340947	88340948	cg09622285	A	1	1	1	Transcribed
chr6	7641144	7641145	cg09640300	A	1	NA	NA	Heterochro
chr2	114261793	114261794	cg09642925	B	NA	NA	NA	Repressed
chr11	10764592	10764593	cg09645818	A	1	1	1	Transcribed
chr2	6665312	6665313	cg09666977	A	NA	NA	NA	Heterochro
chr11	61062962	61062963	cg09676684	B	NA	NA	NA	Enhancer
chr15	83777082	83777083	cg09682213	B	NA	NA	NA	Transcribed
chr4	14603924	14603925	cg09690103	B	NA	NA	NA	Heterochro
chr15	59841613	59841614	cg09696115	A	NA	1	1	Transcribed
chr5	574169	574170	cg09716807	A	NA	NA	NA	Heterochro
chr6	17851756	17851757	cg09728393	A	NA	NA	NA	Heterochro
chr5	174135571	174135572	cg09730930	B	NA	NA	NA	Transcribed
chr20	32232543	32232544	cg09736934	A	NA	NA	1	Heterochro
chr16	27637519	27637520	cg09739165	A	NA	NA	NA	Transcribed
chr2	8618154	8618155	cg09742465	B	NA	NA	NA	Heterochro
chr15	70387268	70387269	cg09747445	A	NA	NA	1	Enhancer
chr2	111493356	111493357	cg09756855	A	NA	NA	1	Heterochro
chr10	121062626	121062627	cg09757353	A	NA	NA	1	Enhancer
chr1	25360712	25360713	cg09761367	B	NA	NA	NA	Heterochro
chr7	90355905	90355906	cg09781028	B	NA	NA	NA	Heterochro
chr1	86934365	86934366	cg09785991	A	NA	NA	NA	Heterochro
chr1	54739176	54739177	cg09787089	A	NA	1	NA	Enhancer
chr1	238417847	238417848	cg09795127	A	NA	NA	1	Heterochro
chr4	178243783	178243784	cg09814128	A	NA	NA	NA	Heterochro
chr14	24801191	24801192	cg09822192	B	NA	NA	NA	CTCF+Enhancer
chr5	173533377	173533378	cg09828010	A	NA	NA	NA	Heterochro
chr12	99287469	99287470	cg09831105	B	NA	NA	NA	Repressed
chr22	26425557	26425558	cg09835278	B	NA	NA	NA	Heterochro
chr14	51974848	51974849	cg09841842	B	NA	NA	NA	Heterochro
chr1	18621725	18621726	cg09845941	B	NA	NA	NA	Heterochro
chr14	60195307	60195308	cg09850101	A	NA	NA	NA	Heterochro
chr8	72649950	72649951	cg09851545	B	NA	NA	NA	Heterochro
chr10	281489	281490	cg09859564	A	NA	NA	1	Enhancer
chr1	67515873	67515874	cg09861436	A	NA	NA	1	Heterochro
chr1	181069576	181069577	cg09862509	A	1	NA	NA	Enhancer
chr16	2737340	2737341	cg09866569	B	NA	NA	NA	Heterochro
chr3	40086528	40086529	cg09883745	A	NA	NA	1	Heterochro
chr22	42761285	42761286	cg09912512	B	NA	NA	NA	Heterochro
chr2	25391911	25391912	cg09916783	B	NA	NA	NA	Heterochro
chr7	140341335	140341336	cg09920605	B	NA	NA	NA	Heterochro
chr12	92501570	92501571	cg09929187	A	NA	1	NA	Heterochro
chr14	88625382	88625383	cg09945147	A	NA	NA	NA	Heterochro
chr16	88589918	88589919	cg09962809	B	NA	NA	NA	Heterochro
chr12	58135973	58135974	cg09973986	B	NA	1	NA	CTCF+Enhancer
chr10	70321668	70321669	cg09978996	B	NA	NA	NA	Heterochro
chr2	233565164	233565165	cg09982510	A	NA	1	NA	Transcribed
chr2	175543266	175543267	cg09989631	A	1	1	1	Heterochro
chr2	241826199	241826200	cg09994035	A	NA	1	1	Heterochro
chr16	1844927	1844928	cg09996597	A	NA	NA	NA	Transcribed
chr10	101754325	101754326	cg10005998	B	NA	NA	NA	Transcribed
chr1	180137918	180137919	cg10023454	A	NA	1	1	CTCF+Enhancer
chr12	115303226	115303227	cg10030843	B	NA	NA	NA	Heterochro
chr8	133773093	133773094	cg10054641	B	NA	NA	NA	Heterochro
chr11	9450411	9450412	cg10056096	A	NA	NA	NA	Heterochro
chrX	133756545	133756546	cg10061736	B	NA	NA	NA	NA
chr15	94808566	94808567	cg10081621	A	NA	1	1	Heterochro
chr13	60324675	60324676	cg10085203	A	NA	NA	NA	Heterochro
chr1	45969600	45969601	cg10089626	A	NA	NA	NA	Transcribed
chr1	205391796	205391797	cg10092691	A	NA	NA	NA	Heterochro
chr16	615709	615710	cg10096052	A	NA	NA	NA	Enhancer
chr2	241080193	241080194	cg10103373	B	NA	NA	NA	Heterochro
chr2	225266733	225266734	cg10114725	B	NA	NA	NA	Heterochro
chr16	4162541	4162542	cg10123654	A	NA	NA	NA	Transcribed
chr6	21832051	21832052	cg10126181	B	NA	NA	NA	Heterochro
chr11	2847642	2847643	cg10151367	B	NA	NA	NA	Heterochro
chr12	12247855	12247856	cg10156274	A	1	1	1	Heterochro
chr17	30954650	30954651	cg10158280	A	NA	NA	NA	Heterochro
chr7	104752828	104752829	cg10166277	A	NA	NA	NA	Heterochro
chr15	89658904	89658905	cg10173620	A	NA	1	1	CTCF+Enhancer
chr5	95858534	95858535	cg10177154	A	NA	NA	NA	Heterochro
chr1	117057968	117057969	cg10180415	B	NA	NA	NA	Transcribed
chr5	135364060	135364061	cg10187927	A	NA	NA	1	Enhancer
chr17	39216457	39216458	cg10194295	B	NA	NA	NA	Heterochro
chr13	50134640	50134641	cg10196532	A	1	1	1	CTCF+Enhancer
chr5	169774274	169774275	cg10201671	A	NA	NA	NA	Heterochro
chr1	36748231	36748232	cg10212685	A	NA	NA	NA	Heterochro
chr8	131058332	131058333	cg10215401	B	NA	NA	NA	Heterochro
chr8	39770525	39770526	cg10262052	B	NA	NA	NA	Heterochro
chr15	28043215	28043216	cg10266060	A	NA	NA	NA	Heterochro
chr16	73019173	73019174	cg10298741	A	NA	NA	NA	Transcribed
chr17	21065542	21065543	cg10307052	A	1	1	1	Transcribed
chr4	129275525	129275526	cg10312522	A	1	1	1	Heterochro
chr2	122468163	122468164	cg10318080	A	NA	NA	1	Heterochro
chr12	132285459	132285460	cg10319629	A	1	1	1	Transcribed
chr1	32739049	32739050	cg10325497	A	NA	NA	NA	Transcribed
chr17	18379129	18379130	cg10327250	B	NA	NA	NA	Heterochro
chr16	85116332	85116333	cg10328171	B	NA	NA	NA	Heterochro
chr15	85150097	85150098	cg10330955	A	NA	1	1	Enhancer
chr1	245017736	245017737	cg10332715	B	NA	NA	NA	Heterochro
chr14	81865007	81865008	cg10334928	A	NA	NA	NA	Heterochro
chr10	44101651	44101652	cg10347635	A	NA	1	1	CTCF+Promoter
chr17	19290690	19290691	cg10351914	B	NA	NA	NA	Repressed
chr19	33552965	33552966	cg10362211	A	NA	1	NA	Promoter
chr16	4152045	4152046	cg10371483	A	NA	NA	NA	Transcribed
chr10	99083645	99083646	cg10374248	A	NA	NA	NA	Heterochro
chr7	142558305	142558306	cg10378735	A	NA	NA	1	Heterochro
chr1	247679636	247679637	cg10385251	A	NA	NA	1	Heterochro
chr11	68138505	68138506	cg10420527	B	NA	NA	NA	Enhancer
chr16	68401557	68401558	cg10422047	A	NA	NA	NA	Heterochro
chr1	53642234	53642235	cg10438560	A	NA	NA	1	Heterochro
chr2	98386770	98386771	cg10439402	A	NA	NA	NA	Heterochro
chr21	46077715	46077716	cg10439737	B	NA	NA	NA	Heterochro
chr16	10965217	10965218	cg10466548	B	NA	NA	NA	Heterochro
chr5	63253616	63253617	cg10485633	A	NA	NA	NA	Heterochro
chr15	101418967	101418968	cg10504066	B	NA	NA	NA	Repressed
chr5	171782207	171782208	cg10505610	A	NA	1	1	Promoter
chr3	42246902	42246903	cg10506618	A	1	1	1	Enhancer
chr1	40780905	40780906	cg10512203	B	NA	NA	NA	CTCF
chr1	182721424	182721425	cg10521480	B	NA	NA	NA	Heterochro
chr6	27841865	27841866	cg10536916	B	NA	NA	NA	Transcribed
chr17	56415478	56415479	cg10537807	B	NA	NA	NA	Heterochro
chr15	67651491	67651492	cg10543634	A	NA	1	1	Transcribed
chr15	35529612	35529613	cg10543953	A	NA	NA	NA	Heterochro
chr7	99601692	99601693	cg10547843	A	NA	1	1	CTCF+Enhancer
chr2	159911769	159911770	cg10560420	B	NA	NA	NA	Heterochro
chr2	122277240	122277241	cg10577511	A	NA	NA	NA	Heterochro
chr11	121069511	121069512	cg10582858	B	NA	NA	NA	Heterochro
chr17	59329903	59329904	cg10588135	B	NA	NA	NA	CTCF+Enhancer
chr7	30028281	30028282	cg10589443	B	NA	NA	1	Promoter
chr12	53612641	53612642	cg10592478	A	NA	NA	NA	Transcribed
chr4	129482097	129482098	cg10606176	A	1	1	1	Heterochro
chr11	31163426	31163427	cg10606240	B	NA	NA	NA	Heterochro
chr20	5295897	5295898	cg10611165	A	NA	NA	NA	Heterochro
chr10	118430927	118430928	cg10616411	A	1	1	1	Enhancer
chr5	141062313	141062314	cg10621012	B	NA	NA	NA	Heterochro
chr5	87049504	87049505	cg10635396	A	NA	NA	NA	Heterochro
chr2	236447792	236447793	cg10647547	A	1	1	1	Enhancer
chr12	1921115	1921116	cg10665892	B	NA	NA	NA	Heterochro
chr11	63858880	63858881	cg10675058	B	NA	NA	NA	Enhancer
chr11	72527565	72527566	cg10687644	A	1	1	NA	Enhancer
chr10	17171695	17171696	cg10707565	A	NA	NA	NA	Heterochro
chr10	93916288	93916289	cg10754794	A	NA	NA	1	Heterochro
chr6	87466574	87466575	cg10773805	B	NA	NA	NA	Heterochro
chr1	50889442	50889443	cg10776919	B	NA	NA	NA	Heterochro
chr17	20947650	20947651	cg10779317	A	NA	NA	NA	Transcribed
chr1	22817261	22817262	cg10779340	A	NA	NA	NA	Heterochro
chr3	193921641	193921642	cg10781513	B	NA	NA	NA	Heterochro
chr19	19281559	19281560	cg10781814	B	NA	NA	NA	Repressed
chr19	18575406	18575407	cg10792987	A	NA	NA	1	Enhancer
chr6	43692678	43692679	cg10794973	B	NA	NA	NA	Enhancer
chr1	10579190	10579191	cg10801633	A	NA	NA	1	CTCF
chr1	113265679	113265680	cg10806711	B	NA	NA	NA	Heterochro
chr14	99584199	99584200	cg10814671	A	NA	NA	NA	Heterochro
chr19	13985513	13985514	cg10822545	A	NA	1	1	Enhancer
chr21	43545792	43545793	cg10851763	B	NA	NA	1	Poised_Promoter
chr10	73848463	73848464	cg10856045	B	NA	NA	NA	Heterochro
chr10	80026963	80026964	cg10857905	A	1	NA	NA	Transcribed
chr13	108922274	108922275	cg10864680	B	NA	NA	NA	Heterochro
chr8	128879141	128879142	cg10864979	A	NA	1	NA	Enhancer
chr10	129766623	129766624	cg10874314	A	NA	NA	1	Heterochro
chr4	74279174	74279175	cg10890681	A	NA	NA	NA	Heterochro
chr2	40266366	40266367	cg10898024	B	NA	NA	NA	Heterochro
chr3	32429908	32429909	cg10899388	A	NA	NA	NA	Heterochro
chr12	95541112	95541113	cg10917910	B	NA	NA	NA	Heterochro
chr5	152022470	152022471	cg10931792	A	NA	NA	NA	Heterochro
chr14	90041348	90041349	cg10932086	A	NA	NA	NA	Repressed
chr12	58135981	58135982	cg10932874	B	NA	1	NA	CTCF+Enhancer
chr3	72307754	72307755	cg10935662	B	NA	NA	NA	Heterochro
chr5	57137590	57137591	cg10938600	B	NA	NA	NA	Transcribed
chr5	43039867	43039868	cg10938702	B	NA	NA	NA	Promoter
chr4	3412750	3412751	cg10954765	A	NA	1	1	Enhancer
chr10	112553035	112553036	cg10955669	A	NA	NA	NA	Heterochro
chr5	130310961	130310962	cg10958087	A	NA	NA	1	Heterochro
chr1	44114346	44114347	cg10958452	B	NA	NA	NA	Transcribed
chr3	133647103	133647104	cg10959999	B	NA	NA	NA	Repressed
chr2	182321496	182321497	cg10965575	B	NA	NA	NA	Heterochro
chr2	236462202	236462203	cg10984962	A	NA	1	1	Enhancer
chr12	115751106	115751107	cg10988075	A	NA	1	1	Heterochro
chr12	71031813	71031814	cg10988187	A	1	1	1	Heterochro
chr11	2182300	2182301	cg10991175	B	NA	NA	NA	Enhancer
chr11	1074749	1074750	cg11024522	A	NA	NA	NA	Heterochro
chr12	6473643	6473644	cg11026867	A	NA	1	1	Promoter
chr7	16921699	16921700	cg11039314	A	NA	1	1	Enhancer
chr11	1230072	1230073	cg11056766	A	NA	1	1	Enhancer
chr7	92855729	92855730	cg11058951	A	NA	NA	NA	Heterochro
chr22	43407460	43407461	cg11061946	A	1	1	1	Heterochro
chr7	134361658	134361659	cg11064833	A	NA	NA	NA	Heterochro
chr21	33654980	33654981	cg11071242	A	NA	NA	NA	Heterochro
chr11	61063124	61063125	cg11072113	B	NA	NA	NA	Heterochro
chr11	10715188	10715189	cg11077681	B	NA	NA	NA	Heterochro
chr11	62214996	62214997	cg11127874	A	NA	1	NA	Heterochro
chr10	34062234	34062235	cg11147278	B	NA	NA	NA	Heterochro
chr11	68934300	68934301	cg11152384	B	NA	NA	NA	CTCF+Enhancer
chr14	65562177	65562178	cg11161011	A	NA	1	1	Enhancer
chr1	185614930	185614931	cg11165391	A	NA	1	1	Transcribed
chr1	145562715	145562716	cg11187916	B	NA	NA	NA	Transcribed
chr14	100504766	100504767	cg11197206	A	1	1	1	CTCF+Enhancer
chr6	43971024	43971025	cg11201894	B	NA	NA	NA	Repressed
chr5	7852098	7852099	cg11208222	A	1	1	1	Enhancer
chr11	69469626	69469627	cg11210160	A	NA	1	1	CTCF+Enhancer
chr20	35972385	35972386	cg11210813	B	NA	NA	NA	Enhancer
chr12	58275014	58275015	cg11220043	A	NA	1	1	Transcribed
chr2	1609660	1609661	cg11234688	B	NA	NA	NA	Heterochro
chr8	38586066	38586067	cg11241541	B	NA	NA	NA	Heterochro
chr1	74988194	74988195	cg11248166	B	NA	NA	NA	Heterochro
chr20	30914444	30914445	cg11261691	A	NA	NA	1	Heterochro
chr17	76501381	76501382	cg11267683	A	NA	NA	1	CTCF+Enhancer
chr10	126712941	126712942	cg11285912	A	1	1	1	Enhancer
chr12	62661012	62661013	cg11290188	A	1	1	1	Transcribed
chr7	17552196	17552197	cg11292869	A	NA	NA	1	Heterochro
chr12	24832119	24832120	cg11299062	A	NA	1	1	Heterochro
chr6	157154499	157154500	cg11299190	A	NA	NA	NA	Heterochro
chr17	17689562	17689563	cg11300341	A	NA	1	1	Enhancer
chr12	3749918	3749919	cg11301657	A	NA	NA	NA	Heterochro
chr3	65950683	65950684	cg11305134	B	NA	NA	NA	Heterochro
chr3	48310616	48310617	cg11307417	A	NA	NA	NA	Enhancer
chr11	93466719	93466720	cg11308170	B	NA	NA	NA	Heterochro
chr3	183702886	183702887	cg11320499	A	NA	NA	1	Heterochro
chr1	215178601	215178602	cg11346522	A	1	1	1	Heterochro
chr6	34512215	34512216	cg11346722	A	NA	NA	NA	Enhancer
chr1	85774063	85774064	cg11348338	B	NA	NA	NA	CTCF
chr10	1016695	1016696	cg11349980	A	NA	1	1	Enhancer
chr17	70115862	70115863	cg11350586	B	NA	NA	NA	Repressed
chr16	4838559	4838560	cg11353547	A	NA	1	1	Enhancer
chr2	261362	261363	cg11361895	A	NA	1	1	Transcribed
chr4	72125918	72125919	cg11363527	B	NA	NA	NA	Heterochro
chr7	97912641	97912642	cg11366934	B	NA	NA	NA	Enhancer
chrX	43517029	43517030	cg11390960	A	NA	NA	NA	NA
chr7	111721233	111721234	cg11394600	B	NA	NA	1	Heterochro
chr20	36147549	36147550	cg11399589	A	NA	NA	NA	Heterochro
chr6	42106434	42106435	cg11414345	A	1	1	1	Promoter
chr7	16505589	16505590	cg11417025	B	NA	NA	NA	Heterochro
chr5	144625052	144625053	cg11418725	B	NA	NA	NA	Heterochro
chr2	100723110	100723111	cg11428546	A	NA	NA	NA	Repressed
chr18	61222687	61222688	cg11435943	A	NA	NA	NA	Heterochro
chr13	76387161	76387162	cg11440915	A	1	1	1	Heterochro
chr12	64295363	64295364	cg11441533	A	1	1	1	Enhancer
chr2	111559419	111559420	cg11462499	A	NA	NA	NA	Heterochro
chr15	75041150	75041151	cg11473616	A	NA	NA	NA	Heterochro
chr1	247333735	247333736	cg11497169	B	NA	NA	NA	Heterochro
chr17	78955599	78955600	cg11521079	B	NA	NA	NA	CTCF
chr4	3412961	3412962	cg11522145	A	NA	NA	NA	Enhancer
chr6	32972093	32972094	cg11527772	A	NA	NA	NA	Heterochro
chr7	127291444	127291445	cg11539674	B	NA	NA	NA	Promoter
chr5	81521788	81521789	cg11541547	A	NA	NA	NA	CTCF
chr15	101419011	101419012	cg11542394	B	NA	NA	NA	Repressed
chr7	98729543	98729544	cg11543304	B	NA	NA	NA	Transcribed
chr11	6462452	6462453	cg11547724	A	NA	NA	1	Heterochro
chr13	24464707	24464708	cg11549848	A	NA	NA	NA	Heterochro
chr3	13697126	13697127	cg11551565	B	NA	NA	NA	Heterochro
chr4	68604257	68604258	cg11553919	A	NA	NA	NA	Heterochro
chr13	33780307	33780308	cg11563844	B	NA	NA	NA	Heterochro
chr2	100722474	100722475	cg11577355	A	NA	NA	NA	Repressed
chr2	3452919	3452920	cg11589885	A	NA	1	1	Heterochro
chr17	75877811	75877812	cg11610614	B	NA	NA	NA	Heterochro
chr19	38700487	38700488	cg11631271	B	NA	NA	NA	Heterochro
chr3	158519176	158519177	cg11632438	B	NA	NA	NA	Enhancer
chr12	5603148	5603149	cg11647944	A	NA	NA	NA	Heterochro
chr2	231691149	231691150	cg11669995	A	NA	NA	NA	Heterochro
chr5	149376315	149376316	cg11676024	A	1	1	1	Enhancer
chr5	68042226	68042227	cg11680908	A	NA	NA	NA	Heterochro
chr5	134665886	134665887	cg11682227	A	NA	NA	NA	Heterochro
chr1	2426035	2426036	cg11692307	B	NA	1	NA	Enhancer
chr12	53344746	53344747	cg11698119	A	NA	1	1	Promoter
chr1	203058954	203058955	cg11719784	A	NA	1	1	Enhancer
chr1	160709239	160709240	cg11721194	A	NA	NA	NA	Heterochro
chr6	21711700	21711701	cg11728738	B	NA	1	NA	Heterochro
chr7	29037910	29037911	cg11728747	A	NA	1	NA	Heterochro
chr3	99782793	99782794	cg11732673	A	NA	NA	NA	Heterochro
chr1	42380309	42380310	cg11735008	A	NA	1	1	Transcribed
chr20	381142	381143	cg11748909	A	NA	NA	NA	Transcribed
chr20	49410810	49410811	cg11769476	B	NA	NA	NA	CTCF+Enhancer
chr8	55087084	55087085	cg11783602	B	NA	NA	NA	Heterochro
chr6	30658014	30658015	cg11784631	B	NA	NA	NA	Enhancer
chr1	203576481	203576482	cg11786870	B	NA	NA	NA	Enhancer
chr14	33407370	33407371	cg11787167	B	NA	NA	NA	Repressed
chr12	68845869	68845870	cg11799593	B	NA	NA	NA	Heterochro
chr5	57431186	57431187	cg11801489	A	NA	NA	NA	Heterochro
chr11	69469175	69469176	cg11802013	A	NA	1	1	Enhancer
chr19	14049442	14049443	cg11802027	B	NA	NA	NA	Transcribed
chr6	13326305	13326306	cg11807143	A	NA	NA	1	Enhancer
chr20	34249284	34249285	cg11826008	B	NA	NA	NA	Transcribed
chr1	90309998	90309999	cg11839020	B	NA	NA	NA	Heterochro
chr2	217722703	217722704	cg11840104	A	NA	NA	NA	Heterochro
chr1	848379	848380	cg11851804	B	NA	NA	NA	CTCF
chr1	184473341	184473342	cg11855643	A	NA	NA	1	Heterochro
chr7	2548262	2548263	cg11858226	B	NA	NA	NA	Transcribed
chr5	95094981	95094982	cg11863380	A	NA	1	1	Enhancer
chr15	52477794	52477795	cg11871050	A	NA	1	1	Enhancer
chr17	55337654	55337655	cg11876048	A	NA	NA	NA	Heterochro
chr20	23470274	23470275	cg11879776	B	NA	NA	NA	Heterochro
chr10	113941466	113941467	cg11888270	A	NA	NA	NA	Heterochro
chr8	116231420	116231421	cg11888982	B	NA	NA	NA	Heterochro
chr5	111078476	111078477	cg11895835	B	NA	NA	NA	Heterochro
chr2	28183394	28183395	cg11906781	B	NA	NA	NA	Heterochro
chr18	46461202	46461203	cg11909137	B	NA	NA	NA	Heterochro
chr10	74879093	74879094	cg11930274	A	1	1	1	Enhancer
chr10	99188478	99188479	cg11940177	B	NA	NA	NA	Transcribed
chr6	31845413	31845414	cg11943056	A	NA	NA	1	Enhancer
chr12	117581067	117581068	cg11944110	A	1	1	1	Enhancer
chr1	53782077	53782078	cg11950754	B	NA	NA	NA	Heterochro
chr12	54535018	54535019	cg11964308	B	NA	NA	NA	Heterochro
chr8	90937405	90937406	cg11965634	A	NA	NA	NA	Heterochro
chr1	3634044	3634045	cg11970695	A	1	1	1	Enhancer
chr2	74247286	74247287	cg11984566	A	NA	NA	NA	Enhancer
chr22	29284199	29284200	cg11986861	A	NA	NA	1	Heterochro
chr7	30287790	30287791	cg11994390	A	NA	NA	NA	Heterochro
chr6	32933013	32933014	cg12033125	A	NA	NA	NA	Transcribed
chr2	100723240	100723241	cg12042952	A	NA	NA	NA	Repressed
chr14	65173327	65173328	cg12063688	A	NA	1	1	CTCF+Enhancer
chr14	82028411	82028412	cg12069158	A	1	1	1	Promoter
chr8	54789325	54789326	cg12070159	B	NA	NA	NA	Heterochro
chr1	65428216	65428217	cg12075498	B	NA	NA	NA	Enhancer
chr2	75089669	75089670	cg12077754	A	NA	NA	NA	Enhancer
chr10	101091481	101091482	cg12079603	A	NA	NA	1	Transcribed
chr2	47063626	47063627	cg12080687	B	NA	NA	NA	Heterochro
chr12	109749643	109749644	cg12094965	A	1	1	1	Enhancer
chr15	81171179	81171180	cg12098156	A	1	1	1	Enhancer
chr6	119217672	119217673	cg12098441	B	NA	NA	NA	Enhancer
chr19	667808	667809	cg12106403	B	NA	NA	NA	Heterochro
chr12	58176230	58176231	cg12113251	A	NA	1	1	CTCF
chr14	70236481	70236482	cg12114804	A	NA	1	1	Enhancer
chr11	57519584	57519585	cg12116851	A	NA	1	1	CTCF
chr15	29980826	29980827	cg12123502	B	NA	NA	NA	Enhancer
chr17	76886835	76886836	cg12125614	B	NA	NA	NA	Heterochro
chr17	69581517	69581518	cg12129839	A	NA	NA	NA	Heterochro
chr17	71284979	71284980	cg12139369	A	NA	1	1	Enhancer
chr11	2847462	2847463	cg12141659	B	NA	NA	NA	Heterochro
chr20	42816600	42816601	cg12149609	B	NA	NA	NA	Enhancer
chr7	150147553	150147554	cg12155963	B	NA	NA	NA	Heterochro
chr12	124880173	124880174	cg12157156	A	NA	1	NA	CTCF+Enhancer
chr14	91592793	91592794	cg12167284	A	NA	1	1	Enhancer
chr13	113825954	113825955	cg12172163	A	NA	NA	NA	Heterochro
chrX	105936150	105936151	cg12173181	A	NA	NA	NA	NA
chr20	23549495	23549496	cg12184157	B	NA	NA	NA	Transcribed
chr14	71896386	71896387	cg12188526	A	NA	NA	NA	Transcribed
chr1	19292493	19292494	cg12206846	B	NA	NA	NA	Heterochro
chr6	15439701	15439702	cg12230983	B	NA	NA	NA	Transcribed
chr12	125027851	125027852	cg12232388	B	NA	1	NA	Enhancer
chr3	100990781	100990782	cg12249537	A	NA	NA	NA	Heterochro
chr11	69468863	69468864	cg12263469	A	NA	1	1	Enhancer
chr3	135741936	135741937	cg12268123	A	1	1	1	Enhancer
chr10	125033770	125033771	cg12277789	A	NA	NA	1	Enhancer
chr5	42991862	42991863	cg12291829	B	NA	NA	NA	Heterochro
chr1	17091021	17091022	cg12296269	B	NA	NA	NA	Heterochro
chr6	53208623	53208624	cg12297970	A	NA	NA	NA	Heterochro
chr1	110676840	110676841	cg12301619	A	NA	NA	1	Transcribed
chr19	17347791	17347792	cg12301814	A	NA	NA	NA	Heterochro
chr17	72462635	72462636	cg12331932	B	NA	NA	NA	Heterochro
chr17	79057046	79057047	cg12349181	A	NA	1	1	Heterochro
chr3	169758289	169758290	cg12350863	A	NA	1	1	Enhancer
chr12	51717865	51717866	cg12353452	B	NA	NA	NA	Enhancer
chr3	151985869	151985870	cg12360736	B	NA	NA	NA	Enhancer
chr15	64056664	64056665	cg12364786	A	NA	NA	NA	Transcribed
chr21	42880714	42880715	cg12384236	B	NA	NA	NA	Enhancer
chr1	115919812	115919813	cg12400457	A	NA	NA	NA	Heterochro
chr10	8106035	8106036	cg12405139	A	NA	1	NA	Promoter
chr12	12673025	12673026	cg12412384	A	NA	NA	NA	Transcribed
chr1	153280070	153280071	cg12428378	A	NA	NA	NA	Heterochro
chr15	69853608	69853609	cg12449813	A	NA	1	1	Repressed
chr2	85752248	85752249	cg12450823	A	NA	1	1	Enhancer
chr7	111901177	111901178	cg12502325	A	1	1	1	Heterochro
chr12	15154937	15154938	cg12507643	A	NA	NA	NA	Heterochro
chr7	17730027	17730028	cg12512771	B	NA	NA	NA	Heterochro
chr6	150379047	150379048	cg12542670	A	NA	NA	NA	Heterochro
chr12	6647682	6647683	cg12543753	B	NA	NA	NA	Transcribed
chr1	9473751	9473752	cg12547807	B	NA	NA	NA	Enhancer
chr11	71511486	71511487	cg12553843	B	NA	NA	NA	CTCF
chr20	35201610	35201611	cg12556134	B	NA	NA	NA	Enhancer
chr17	63590575	63590576	cg12559119	B	NA	NA	NA	Heterochro
chr13	100008957	100008958	cg12578486	B	NA	NA	NA	Heterochro
chr10	74544059	74544060	cg12580580	A	NA	NA	NA	Heterochro
chr7	128550812	128550813	cg12582654	A	NA	NA	NA	Heterochro
chr10	92618141	92618142	cg12583095	B	NA	NA	NA	Heterochro
chr13	41372722	41372723	cg12588200	A	NA	NA	NA	Heterochro
chr5	149903908	149903909	cg12589486	A	NA	NA	NA	CTCF
chr1	192520335	192520336	cg12591668	B	NA	NA	NA	Heterochro
chr5	172091816	172091817	cg12598025	A	NA	NA	1	Transcribed
chr1	64711033	64711034	cg12608727	A	NA	NA	NA	Heterochro
chr1	95385935	95385936	cg12613632	A	NA	NA	NA	CTCF
chr1	118325026	118325027	cg12614148	A	NA	NA	NA	Heterochro
chr10	73848817	73848818	cg12623536	B	NA	NA	1	Heterochro
chr1	164627790	164627791	cg12629991	A	NA	NA	NA	Transcribed
chr1	184025029	184025030	cg12631766	A	NA	NA	NA	Heterochro
chr17	43978756	43978757	cg12633764	A	NA	1	1	Transcribed
chr4	3180930	3180931	cg12636882	A	NA	NA	1	Transcribed
chr15	57332446	57332447	cg12637615	A	NA	NA	1	Heterochro
chr11	62104720	62104721	cg12640109	B	NA	NA	NA	Promoter
chr1	229359488	229359489	cg12653626	A	1	1	1	Enhancer
chr7	74141532	74141533	cg12654928	A	NA	NA	NA	Heterochro
chr1	156611194	156611195	cg12664038	B	NA	NA	NA	Heterochro
chr5	173318755	173318756	cg12665414	A	NA	NA	1	Transcribed
chr3	180644451	180644452	cg12685548	A	NA	NA	NA	Transcribed
chr1	206748850	206748851	cg12691994	B	NA	NA	NA	Heterochro
chr6	15244693	15244694	cg12694224	B	NA	NA	1	Promoter
chr1	209571889	209571890	cg12697139	B	NA	NA	NA	Heterochro
chr3	15914712	15914713	cg12698662	A	NA	1	1	Heterochro
chr12	121416315	121416316	cg12712768	A	NA	NA	NA	Heterochro
chr20	6033516	6033517	cg12731671	B	NA	NA	NA	Heterochro
chr11	846055	846056	cg12731773	B	NA	NA	NA	Heterochro
chr15	37783172	37783173	cg12735489	A	NA	NA	NA	Heterochro
chr13	113568090	113568091	cg12744758	A	NA	1	1	Enhancer
chr17	883776	883777	cg12770741	B	NA	NA	NA	Promoter
chr3	175554437	175554438	cg12789884	A	1	NA	NA	Heterochro
chr15	63105204	63105205	cg12790106	A	NA	NA	1	Transcribed
chr6	40347475	40347476	cg12797522	B	NA	NA	NA	Heterochro
chr9	100952629	100952630	cg12800915	A	NA	1	NA	Enhancer
chr1	36915704	36915705	cg12809031	A	NA	NA	NA	CTCF+Promoter
chr5	124070989	124070990	cg12817840	B	NA	NA	NA	Heterochro
chr11	68096165	68096166	cg12832726	B	NA	NA	NA	Enhancer
chr5	79862991	79862992	cg12840933	A	NA	NA	1	Heterochro
chr8	54935605	54935606	cg12850379	B	NA	NA	NA	Promoter
chr5	43020716	43020717	cg12887985	B	NA	NA	NA	CTCF+Promoter
chr1	182669244	182669245	cg12905571	B	NA	NA	NA	Heterochro
chr12	50091449	50091450	cg12905592	A	NA	NA	NA	Heterochro
chr1	160050877	160050878	cg12907876	A	NA	NA	NA	Heterochro
chr7	26403780	26403781	cg12911556	A	NA	1	1	Enhancer
chr2	85362480	85362481	cg12913879	B	NA	NA	NA	Heterochro
chr5	178029761	178029762	cg12927715	A	NA	1	1	Transcribed
chr8	96167327	96167328	cg12930753	A	NA	NA	NA	Transcribed
chr13	21570076	21570077	cg12944572	A	NA	NA	NA	Transcribed
chr14	104356109	104356110	cg12950030	A	NA	NA	1	Enhancer
chr5	148404114	148404115	cg12960696	A	NA	NA	NA	Heterochro
chr7	26403802	26403803	cg12965553	A	NA	1	1	Enhancer
chr22	45634621	45634622	cg12983971	A	NA	1	NA	Transcribed
chr17	80232334	80232335	cg13003786	A	NA	NA	NA	Enhancer
chr2	232114737	232114738	cg13004609	B	NA	NA	NA	Heterochro
chr6	17584127	17584128	cg13010869	A	NA	NA	NA	Enhancer
chr14	103193140	103193141	cg13020457	A	1	1	1	Enhancer
chr2	102433793	102433794	cg13027851	A	NA	NA	NA	Heterochro
chr5	125800778	125800779	cg13049992	A	NA	1	1	Heterochro
chr14	58896613	58896614	cg13050318	A	NA	NA	NA	Transcribed
chr6	15448614	15448615	cg13056524	A	NA	NA	NA	Enhancer
chr1	144567670	144567671	cg13064305	B	NA	NA	NA	Heterochro
chr2	134135267	134135268	cg13066289	B	NA	NA	NA	Heterochro
chr2	71695782	71695783	cg13066889	A	NA	NA	NA	Heterochro
chr1	32346339	32346340	cg13069920	A	NA	1	1	Transcribed
chr7	23514478	23514479	cg13080716	B	NA	NA	NA	Repressed
chr11	116706372	116706373	cg13090478	B	NA	NA	NA	Heterochro
chr1	94175352	94175353	cg13095190	A	NA	NA	NA	Heterochro
chr19	46544662	46544663	cg13095627	A	1	1	1	Repressed
chr17	48770340	48770341	cg13096278	A	NA	1	1	Enhancer
chr1	184836205	184836206	cg13100449	B	NA	NA	NA	Heterochro
chr14	79799891	79799892	cg13101330	B	NA	NA	NA	Heterochro
chr1	215178658	215178659	cg13107973	A	1	1	1	Heterochro
chr17	52449715	52449716	cg13109494	B	NA	NA	NA	Heterochro
chr17	79681052	79681053	cg13117272	A	NA	1	NA	Promoter
chr4	16086051	16086052	cg13117948	B	NA	NA	NA	Heterochro
chr12	125239803	125239804	cg13133835	B	NA	NA	NA	Heterochro
chr6	25026539	25026540	cg13142152	A	NA	NA	NA	Heterochro
chr10	51767556	51767557	cg13174343	A	NA	NA	1	Heterochro
chr2	31749899	31749900	cg13181695	A	NA	NA	NA	Heterochro
chr15	39472102	39472103	cg13182816	A	1	1	1	Heterochro
chr21	45565328	45565329	cg13203135	B	NA	NA	NA	Transcribed
chr15	78296041	78296042	cg13208438	A	NA	1	1	Enhancer
chr8	19174316	19174317	cg13209892	A	1	1	1	Transcribed
chr3	113373736	113373737	cg13211324	A	NA	NA	1	Heterochro
chr2	9455991	9455992	cg13258774	B	NA	NA	NA	Transcribed
chrX	10589769	10589770	cg13270115	A	NA	NA	NA	NA
chr18	21452819	21452820	cg13270625	B	NA	1	NA	Heterochro
chr16	30041760	30041761	cg13271951	B	NA	NA	NA	Heterochro
chr6	31778018	31778019	cg13286590	A	NA	1	NA	Transcribed
chr12	50017787	50017788	cg13307384	A	NA	NA	NA	Promoter
chr4	138114823	138114824	cg13320964	A	NA	NA	NA	Heterochro
chr6	16215786	16215787	cg13329912	B	NA	NA	NA	Heterochro
chr8	71127379	71127380	cg13335567	B	NA	NA	NA	Heterochro
chr2	168912885	168912886	cg13345122	A	NA	1	1	Heterochro
chr5	35338762	35338763	cg13356709	B	NA	NA	NA	Heterochro
chr1	37195975	37195976	cg13363969	B	NA	NA	NA	Heterochro
chr5	177853642	177853643	cg13378781	A	NA	NA	1	Heterochro
chr10	52336353	52336354	cg13382516	B	NA	NA	NA	Heterochro
chr6	20811065	20811066	cg13405222	A	NA	NA	NA	Heterochro
chr3	158518910	158518911	cg13419925	B	NA	NA	NA	Heterochro
chr12	96661032	96661033	cg13429194	A	NA	NA	NA	Heterochro
chr4	154389285	154389286	cg13432241	B	NA	NA	NA	Transcribed
chr9	33850099	33850100	cg13453589	A	NA	NA	1	Enhancer
chr9	96720652	96720653	cg13460858	B	NA	NA	NA	Heterochro
chr3	73578439	73578440	cg13468772	A	NA	NA	NA	Heterochro
chr21	40174791	40174792	cg13472610	A	NA	NA	1	Heterochro
chr1	235116731	235116732	cg13475583	B	NA	NA	NA	Heterochro
chr3	65582925	65582926	cg13475665	B	NA	NA	NA	Heterochro
chr3	9210116	9210117	cg13475822	B	NA	NA	NA	Repressed
chr18	30352975	30352976	cg13476901	B	NA	NA	NA	Heterochro
chr4	186435506	186435507	cg13477812	A	NA	1	1	Enhancer
chr1	2222253	2222254	cg13488570	B	NA	NA	NA	Heterochro
chr21	42875961	42875962	cg13489049	B	NA	NA	NA	Heterochro
chr8	37551676	37551677	cg13490227	A	NA	1	NA	Promoter
chr9	97365869	97365870	cg13493766	B	NA	NA	NA	CTCF
chr4	25371688	25371689	cg13499600	A	NA	NA	NA	Heterochro
chr11	76377572	76377573	cg13505393	B	NA	NA	NA	Heterochro
chr4	166131313	166131314	cg13508949	A	NA	NA	1	Heterochro
chr4	178648611	178648612	cg13518488	A	NA	NA	NA	Heterochro
chr3	64788295	64788296	cg13519595	A	1	NA	NA	Poised_Promoter
chr18	60792346	60792347	cg13521170	A	NA	NA	NA	Heterochro
chr2	121050252	121050253	cg13522118	A	NA	NA	NA	Enhancer
chr2	102316496	102316497	cg13522882	B	NA	NA	1	Transcribed
chr9	112013420	112013421	cg13531977	A	NA	NA	1	Enhancer
chr9	132363219	132363220	cg13540952	A	NA	NA	NA	Transcribed
chr9	35729779	35729780	cg13544946	B	NA	NA	NA	CTCF
chr7	2288716	2288717	cg13550401	B	NA	NA	NA	Heterochro
chr5	139081079	139081080	cg13575217	B	NA	NA	NA	Transcribed
chr8	631115	631116	cg13582028	B	NA	NA	NA	Heterochro
chr3	150477925	150477926	cg13590228	A	NA	1	1	Enhancer
chr10	126713388	126713389	cg13595161	A	1	1	1	Enhancer
chr20	43374239	43374240	cg13598409	A	NA	NA	1	Promoter
chr14	101202747	101202748	cg13606495	A	NA	NA	1	Heterochro
chr9	131058235	131058236	cg13609694	A	NA	1	1	Enhancer
chr6	10426099	10426100	cg13623495	B	NA	1	NA	Enhancer
chr9	140651049	140651050	cg13628057	A	NA	NA	NA	Heterochro
chr9	134883788	134883789	cg13628444	A	1	1	1	Heterochro
chr9	84004731	84004732	cg13636014	B	NA	NA	NA	Heterochro
chr9	5893907	5893908	cg13639016	A	NA	1	1	Enhancer
chr3	120412084	120412085	cg13640423	A	NA	NA	NA	Heterochro
chr5	171538334	171538335	cg13656752	B	NA	NA	NA	Heterochro
chr9	119048807	119048808	cg13656878	B	NA	NA	NA	Heterochro
chr9	129884948	129884949	cg13662634	B	NA	NA	NA	Heterochro
chr2	131278268	131278269	cg13668005	B	NA	NA	NA	Heterochro
chr12	122519674	122519675	cg13671582	B	NA	NA	NA	Enhancer
chr3	13905567	13905568	cg13672747	A	NA	NA	NA	Heterochro
chr5	969918	969919	cg13674369	B	NA	NA	NA	Repressed
chr9	137253049	137253050	cg13677043	A	1	1	NA	Enhancer
chr3	69812820	69812821	cg13685139	A	NA	NA	NA	Heterochro
chr9	138301441	138301442	cg13688783	B	NA	NA	NA	Enhancer
chr9	37746746	37746747	cg13689006	A	NA	1	NA	Heterochro
chr20	13616618	13616619	cg13693517	B	NA	NA	NA	Transcribed
chr2	189229123	189229124	cg13698212	A	1	1	1	Heterochro
chr7	1968348	1968349	cg13700912	A	NA	1	1	CTCF+Enhancer
chr14	77791657	77791658	cg13702181	A	NA	NA	NA	Enhancer
chr9	140341606	140341607	cg13704911	B	NA	NA	NA	Transcribed
chr12	121974305	121974306	cg13708645	B	NA	NA	NA	Enhancer
chr5	141060575	141060576	cg13712023	B	NA	NA	NA	Heterochro
chr18	55466071	55466072	cg13720048	A	NA	1	1	Enhancer
chr3	8308781	8308782	cg13744481	B	NA	NA	NA	Heterochro
chr9	78789741	78789742	cg13746772	A	NA	NA	NA	Repressed
chr9	97856033	97856034	cg13751386	A	NA	1	1	Enhancer
chr9	38071235	38071236	cg13752545	A	NA	NA	NA	Heterochro
chr9	139635449	139635450	cg13754355	A	NA	NA	NA	Repressed
chrX	45018692	45018693	cg13758960	A	NA	NA	NA	NA
chr9	97856079	97856080	cg13763287	A	NA	1	1	Enhancer
chr13	101185965	101185966	cg13776095	A	NA	1	1	Heterochro
chr10	112867846	112867847	cg13777798	A	NA	1	1	Enhancer
chr20	43590115	43590116	cg13792581	A	NA	NA	NA	Transcribed
chr15	31373178	31373179	cg13814747	B	NA	NA	NA	Enhancer
chr21	43185803	43185804	cg13818316	B	NA	NA	1	Repressed
chr9	97648256	97648257	cg13837449	A	NA	NA	1	Heterochro
chr1	18693462	18693463	cg13840174	B	NA	NA	1	Heterochro
chr13	33846010	33846011	cg13860360	A	NA	NA	1	Heterochro
chr7	17598458	17598459	cg13865610	A	NA	1	1	Heterochro
chr2	242127948	242127949	cg13886799	A	NA	1	1	Enhancer
chr5	35919491	35919492	cg13894535	B	NA	NA	NA	Heterochro
chr11	68181087	68181088	cg13894813	A	1	1	1	Heterochro
chr11	1074757	1074758	cg13911594	A	NA	NA	NA	Heterochro
chr7	129343142	129343143	cg13912214	A	NA	NA	NA	Heterochro
chr5	159797918	159797919	cg13913407	A	NA	NA	NA	Heterochro
chr17	55601697	55601698	cg13916877	A	NA	NA	1	Enhancer
chr11	62474735	62474736	cg13916928	A	NA	NA	NA	Enhancer
chr17	40125660	40125661	cg13917614	A	NA	NA	1	Enhancer
chr10	98596430	98596431	cg13918042	A	NA	NA	NA	Transcribed
chr1	155931763	155931764	cg13921921	B	NA	NA	NA	Transcribed
chr1	46914528	46914529	cg13922291	B	NA	NA	NA	Heterochro
chr9	114364066	114364067	cg13929323	A	1	1	1	Enhancer
chr6	43879598	43879599	cg13932450	A	NA	1	NA	Enhancer
chr12	53612551	53612552	cg13937905	A	NA	NA	NA	Transcribed
chr9	130667057	130667058	cg13939204	B	NA	NA	NA	Heterochro
chr21	15914403	15914404	cg13951664	B	NA	NA	NA	Heterochro
chr10	121303635	121303636	cg13975098	B	NA	NA	NA	Transcribed
chr4	26728396	26728397	cg13983849	A	1	1	1	Heterochro
chr1	155641827	155641828	cg13985135	A	NA	NA	1	Transcribed
chr9	93883110	93883111	cg13990848	A	NA	NA	1	Heterochro
chr16	1275785	1275786	cg13997068	A	NA	1	NA	Enhancer
chr1	153538406	153538407	cg13997435	B	NA	NA	NA	Enhancer
chr19	46526321	46526322	cg14001023	B	NA	NA	NA	Heterochro
chr2	74785750	74785751	cg14012686	A	NA	NA	1	Heterochro
chr14	95826997	95826998	cg14013080	B	NA	NA	NA	Heterochro
chr6	24489887	24489888	cg14023451	A	NA	NA	NA	Heterochro
chr9	5436224	5436225	cg14025883	A	NA	1	NA	Enhancer
chr6	53388842	53388843	cg14029170	A	NA	NA	NA	Heterochro
chr6	30173283	30173284	cg14051639	A	NA	NA	NA	Transcribed
chr18	43405493	43405494	cg14053030	B	NA	NA	NA	Heterochro
chr9	128187841	128187842	cg14055379	A	NA	1	1	Transcribed
chr9	140188511	140188512	cg14061946	A	NA	NA	NA	Transcribed
chr2	33436054	33436055	cg14065857	B	NA	NA	NA	Heterochro
chr2	238394933	238394934	cg14070755	A	NA	NA	NA	Promoter
chr9	129379319	129379320	cg14071650	A	NA	NA	NA	Transcribed
chr17	15301904	15301905	cg14072027	B	NA	NA	NA	Heterochro
chr18	19932132	19932133	cg14074970	A	NA	NA	NA	Heterochro
chr11	71760291	71760292	cg14078335	A	NA	1	1	Enhancer
chr9	130675438	130675439	cg14081251	A	NA	1	1	Enhancer
chr3	112713515	112713516	cg14090995	A	NA	NA	NA	Transcribed
chr1	209578715	209578716	cg14094320	B	NA	NA	NA	Heterochro
chr6	10520874	10520875	cg14112601	B	NA	NA	NA	Enhancer
chr20	58533421	58533422	cg14115220	A	NA	NA	1	Poised_Promoter
chr19	4301870	4301871	cg14117297	B	NA	NA	NA	Transcribed
chr9	129436137	129436138	cg14125707	A	1	1	1	Enhancer
chr2	37384708	37384709	cg14126601	B	NA	NA	NA	Enhancer
chr11	3915742	3915743	cg14143752	B	NA	NA	NA	Heterochro
chr2	61757674	61757675	cg14146966	A	NA	NA	1	Transcribed
chr1	32708250	32708251	cg14167389	B	NA	NA	NA	Transcribed
chr1	168773313	168773314	cg14181111	A	NA	NA	1	Heterochro
chr17	75371532	75371533	cg14183922	B	NA	NA	NA	Enhancer
chr4	42895607	42895608	cg14184077	A	NA	NA	NA	Heterochro
chr1	10056846	10056847	cg14202757	B	NA	NA	NA	Heterochro
chr9	72877684	72877685	cg14209244	B	NA	NA	NA	Heterochro
chr11	66738758	66738759	cg14212038	B	NA	NA	NA	Transcribed
chr17	8080653	8080654	cg14212953	A	NA	NA	NA	Transcribed
chr9	129101945	129101946	cg14215515	A	NA	NA	NA	Heterochro
chr8	97275240	97275241	cg14219854	B	NA	NA	NA	Promoter
chr9	125072125	125072126	cg14228182	A	NA	1	1	Heterochro
chr9	107894426	107894427	cg14229404	A	NA	1	NA	Heterochro
chr17	60729448	60729449	cg14237903	B	NA	1	1	Promoter
chr17	43046371	43046372	cg14248106	B	NA	NA	NA	Poised_Promoter
chr9	90195885	90195886	cg14250336	A	1	1	1	Enhancer
chr17	34315074	34315075	cg14250838	A	NA	NA	NA	Heterochro
chr7	4876858	4876859	cg14260083	B	NA	1	NA	Enhancer
chr14	103394548	103394549	cg14270581	B	NA	NA	NA	Enhancer
chr10	101210107	101210108	cg14280330	A	1	1	1	Heterochro
chr13	77289721	77289722	cg14287311	A	NA	NA	NA	Heterochro
chr14	70236385	70236386	cg14318001	A	NA	1	1	Enhancer
chr11	2554562	2554563	cg14328115	B	NA	NA	NA	Heterochro
chr11	87912414	87912415	cg14360405	B	NA	NA	NA	Heterochro
chr6	8279138	8279139	cg14367306	A	NA	NA	NA	Heterochro
chr9	94606638	94606639	cg14376836	B	NA	NA	NA	Heterochro
chr1	114414340	114414341	cg14385738	B	NA	NA	NA	Heterochro
chr9	137660670	137660671	cg14399122	A	NA	NA	1	Heterochro
chr11	20063898	20063899	cg14406401	A	1	1	1	Enhancer
chr9	129593182	129593183	cg14408428	A	1	NA	NA	Heterochro
chr7	83270795	83270796	cg14411518	A	NA	1	1	Heterochro
chr8	82510379	82510380	cg14412187	A	NA	NA	NA	Heterochro
chr7	51096971	51096972	cg14412967	A	NA	NA	1	Heterochro
chr17	80186273	80186274	cg14417329	B	NA	NA	NA	Transcribed
chr15	70087153	70087154	cg14417896	B	NA	NA	NA	Heterochro
chr9	34647483	34647484	cg14420108	B	NA	NA	NA	Promoter
chr9	139472899	139472900	cg14424963	B	NA	NA	NA	Transcribed
chr6	44160222	44160223	cg14431165	B	NA	NA	NA	Transcribed
chr9	34994200	34994201	cg14443182	B	NA	NA	NA	Heterochro
chr5	43020451	43020452	cg14450725	B	NA	NA	NA	Promoter
chr20	47862976	47862977	cg14468280	A	1	NA	1	CTCF
chr5	122518006	122518007	cg14469693	A	NA	1	1	Heterochro
chr1	11867308	11867309	cg14472778	A	NA	NA	NA	Transcribed
chr1	184449578	184449579	cg14476364	A	NA	NA	NA	Heterochro
chr3	183749227	183749228	cg14483391	B	NA	NA	NA	Transcribed
chr11	118051260	118051261	cg14485185	B	NA	NA	NA	Heterochro
chr11	5602027	5602028	cg14486463	A	NA	NA	NA	Heterochro
chr17	48941039	48941040	cg14494812	A	NA	NA	NA	CTCF+Promoter
chr2	102448055	102448056	cg14511866	A	NA	NA	NA	CTCF
chr9	137661460	137661461	cg14525703	A	NA	NA	NA	Enhancer
chr7	27144854	27144855	cg14527108	A	NA	NA	NA	Heterochro
chr1	848440	848441	cg14528386	B	NA	NA	NA	CTCF
chr9	139892531	139892532	cg14534848	B	NA	NA	NA	Enhancer
[truncated: 1,602 more rows]
